# Supplementary material for: (E)-N′-(2-Chloro­benzyl­idene)-3,5-di­hydroxy­benzohydrazide dihydrate
Source: Acta Crystallogr Sect E Struct Rep Online. 2011 Oct 22;67(Pt 11):o3017. doi: 10.1107/S1600536811042681 (PMC3247416; doi:10.1107/S1600536811042681)
Supplement: Supplementary file 1 [file e-67-o3017-sup1.cif]

##############################################################################
#                                                                            #
# This CIF contains the data in a paper accepted for publication in          #
# Acta Crystallographica Section E. It conforms to the requirements of       #
# Notes for Authors for Acta Crystallographica Section E, and has been       #
# peer reviewed under the auspices of the IUCr Commission on Journals.       #
#                                                                            #
# Full details of the Crystallographic Information File format               #
# are given in the paper "The Crystallographic Information File (CIF):       #
# a New Standard Archive File for Crystallography" by S. R. Hall, F. H.      #
# Allen and I. D. Brown [Acta Cryst. (1991), A47, 655-685].                  #
#                                                                            #
# The current version of the core CIF dictionary is obtainable from          #
# ftp://ftp.iucr.org/pub/cif_core.dic.                                       #
#                                                                            #
# Software is freely available for graphical display of the structure(s)     #
# in this CIF. For information consult the CIF software page                 #
# http://www.iucr.org/resources/cif/software.                                #
#                                                                            #
# This file may be used for bona fide research purposes within the           #
# scientific community so long as proper attribution is given to the journal # 
# article from which it was obtained.                                        #
#                                                                            #
##############################################################################
data_I
_audit_creation_method     SHELXL-97
_chemical_name_systematic
;
(<i>E</i>)-<i>N</i>'-(2-Chlorobenzylidene)-3,5-dihydroxybenzohydrazide
dihydrate
;
_chemical_name_common     ?
_chemical_formula_moiety     'C14 H11 Cl N2 O3, 2(H2 O)'
_chemical_formula_sum     'C14 H15 Cl N2 O5'
_chemical_formula_iupac     'C14 H11 Cl N2 O3, 2H2 O'
_chemical_formula_weight     326.73
_chemical_melting_point     ?
_symmetry_cell_setting     monoclinic
_symmetry_space_group_name_H-M     P21/c
_symmetry_space_group_name_Hall     -P2ybc
loop_
    _symmetry_equiv_pos_as_xyz
    'x, y, z'
    '-x, y+1/2, -z+1/2'
    '-x, -y, -z'
    'x, -y-1/2, z-1/2'
_cell_length_a     8.023(2)
_cell_length_b     11.852(4)
_cell_length_c     16.318(5)
_cell_angle_alpha     90.00
_cell_angle_beta     100.387(4)
_cell_angle_gamma     90.00
_cell_volume     1526.1(8)
_cell_formula_units_Z     4
_cell_measurement_reflns_used     4061
_cell_measurement_theta_min     2.53
_cell_measurement_theta_max     27.07
_cell_measurement_temperature     296(2)
_exptl_crystal_description     stick
_exptl_crystal_colour     yellow
_exptl_crystal_size_max     0.44
_exptl_crystal_size_mid     0.12
_exptl_crystal_size_min     0.07
_exptl_crystal_density_diffrn     1.422
_exptl_crystal_density_meas     ?
_exptl_crystal_density_method     'not measured'
_exptl_crystal_F_000     680
_exptl_absorpt_coefficient_mu     0.275
_exptl_absorpt_correction_type     none
_exptl_absorpt_process_details     ?
_exptl_absorpt_correction_T_min     ?
_exptl_absorpt_correction_T_max     ?
_exptl_special_details     ?
_diffrn_ambient_temperature     296(2)
_diffrn_radiation_type     MoK\a
_diffrn_radiation_wavelength     0.71073
_diffrn_radiation_source     'fine-focus sealed tube'
_diffrn_radiation_monochromator     graphite
_diffrn_measurement_device_type     'Bruker APEXII CCD'
_diffrn_measurement_method     '\f and \w scans'
_diffrn_detector_area_resol_mean     ?
_diffrn_reflns_number     12729
_diffrn_reflns_av_R_equivalents     0.0397
_diffrn_reflns_av_sigmaI/netI     0.0414
_diffrn_reflns_theta_min     2.14
_diffrn_reflns_theta_max     27.64
_diffrn_reflns_theta_full     27.64
_diffrn_measured_fraction_theta_max     0.991
_diffrn_measured_fraction_theta_full     0.991
_diffrn_reflns_limit_h_min     -10
_diffrn_reflns_limit_h_max     10
_diffrn_reflns_limit_k_min     -15
_diffrn_reflns_limit_k_max     15
_diffrn_reflns_limit_l_min     -20
_diffrn_reflns_limit_l_max     21
_diffrn_standards_number     ?
_diffrn_standards_interval_count     ?
_diffrn_standards_interval_time     ?
_diffrn_standards_decay_%     ?
_refine_special_details
;
Refinement of <i>F</i>^2^ against ALL reflections. The weighted <i>R</i>-factor
<i>wR</i> and goodness of fit <i>S</i> are based on <i>F</i>^2^, conventional
<i>R</i>-factors <i>R</i> are based on <i>F</i>, with <i>F</i> set to zero for
negative <i>F</i>^2^. The threshold expression of <i>F</i>^2^ >
\s(<i>F</i>^2^) is used only for calculating <i>R</i>-factors(gt) <i>etc</i>.
and is not relevant to the choice of reflections for refinement.
<i>R</i>-factors based on <i>F</i>^2^ are statistically about twice as large
as those based on <i>F</i>, and <i>R</i>- factors based on ALL data will be
even larger.
;
_reflns_number_total     3522
_reflns_number_gt     2286
_reflns_threshold_expression     I>2\s(I)
_refine_ls_structure_factor_coef     Fsqd
_refine_ls_matrix_type     full
_refine_ls_R_factor_all     0.0898
_refine_ls_R_factor_gt     0.0510
_refine_ls_wR_factor_gt     0.1175
_refine_ls_wR_factor_ref     0.1398
_refine_ls_goodness_of_fit_ref     1.028
_refine_ls_restrained_S_all     1.028
_refine_ls_number_reflns     3522
_refine_ls_number_parameters     199
_refine_ls_number_restraints     0
_refine_ls_hydrogen_treatment     constr
_refine_ls_weighting_scheme     calc
_refine_ls_weighting_details
             'calc w=1/[\s^2^(Fo^2^)+(0.044P)^2^+1.2P] where P=(Fo^2^+2Fc^2^)/3'
_atom_sites_solution_hydrogens     geom
_atom_sites_solution_primary     direct
_atom_sites_solution_secondary     difmap
_refine_ls_shift/su_max     0.000
_refine_ls_shift/su_mean     0.000
_refine_diff_density_max     0.324
_refine_diff_density_min     -0.326
_refine_ls_extinction_method     none
_refine_ls_extinction_coef     ?
loop_
    _atom_type_symbol
    _atom_type_description
    _atom_type_scat_dispersion_real
    _atom_type_scat_dispersion_imag
    _atom_type_scat_source
    'C' 'C' 0.0033 0.0016
                         'International Tables Vol C Tables 4.2.6.8 and 6.1.1.4'
    'H' 'H' 0.0000 0.0000
                         'International Tables Vol C Tables 4.2.6.8 and 6.1.1.4'
    'N' 'N' 0.0061 0.0033
                         'International Tables Vol C Tables 4.2.6.8 and 6.1.1.4'
    'O' 'O' 0.0106 0.0060
                         'International Tables Vol C Tables 4.2.6.8 and 6.1.1.4'
    'Cl' 'Cl' 0.1484 0.1585
                         'International Tables Vol C Tables 4.2.6.8 and 6.1.1.4'
_computing_data_collection     'SMART [or APEX2?] (Bruker, 2001)'
_computing_cell_refinement     'SAINT-Plus (Bruker, 2003)'
_computing_data_reduction     'SAINT-Plus (Bruker, 2003)'
_computing_structure_solution     'SHELXS97 (Sheldrick, 2008)'
_computing_structure_refinement     'SHELXL97 (Sheldrick, 2008)'
_computing_molecular_graphics     'SHELXTL (Sheldrick, 2008)'
_computing_publication_material     'SHELXL97 (Sheldrick, 2008)'
loop_
    _atom_site_type_symbol
    _atom_site_label
    _atom_site_fract_x
    _atom_site_fract_y
    _atom_site_fract_z
    _atom_site_U_iso_or_equiv
    _atom_site_adp_type
    _atom_site_calc_flag
    _atom_site_refinement_flags
    _atom_site_occupancy
    _atom_site_symmetry_multiplicity
    _atom_site_disorder_assembly
    _atom_site_disorder_group
    Cl Cl1 0.07549(13) 0.73732(7) 0.46696(6) 0.0836(3) Uani d . 1 1 . .
    O O1 0.4482(3) 0.20583(16) 0.45642(10) 0.0555(5) Uani d . 1 1 . .
    O O2 0.7564(2) 0.07180(15) 0.22642(10) 0.0508(5) Uani d . 1 1 . .
    H H2B 0.7932 0.0426 0.2716 0.076 Uiso calc R 1 1 . .
    O O3 0.3480(3) 0.33745(18) 0.10033(10) 0.0615(6) Uani d . 1 1 . .
    H H3A 0.3864 0.3177 0.0593 0.092 Uiso calc R 1 1 . .
    N N1 0.3161(2) 0.41028(17) 0.48357(10) 0.0374(4) Uani d . 1 1 . .
    N N2 0.3589(2) 0.37857(17) 0.40850(10) 0.0368(4) Uani d . 1 1 . .
    H H2A 0.3450 0.4252 0.3674 0.044 Uiso calc R 1 1 . .
    C C1 0.1081(3) 0.6554(2) 0.55602(17) 0.0472(6) Uani d . 1 1 . .
    C C2 0.0554(4) 0.6968(3) 0.6271(2) 0.0621(8) Uani d . 1 1 . .
    H H2 0.0022 0.7666 0.6257 0.074 Uiso calc R 1 1 . .
    C C3 0.0818(4) 0.6351(3) 0.6986(2) 0.0678(9) Uani d . 1 1 . .
    H H3 0.0483 0.6635 0.7462 0.081 Uiso calc R 1 1 . .
    C C4 0.1571(4) 0.5318(3) 0.70062(18) 0.0687(9) Uani d . 1 1 . .
    H H4 0.1738 0.4897 0.7495 0.082 Uiso calc R 1 1 . .
    C C5 0.2090(4) 0.4891(3) 0.63044(16) 0.0550(7) Uani d . 1 1 . .
    H H5 0.2596 0.4184 0.6326 0.066 Uiso calc R 1 1 . .
    C C6 0.1866(3) 0.5505(2) 0.55659(14) 0.0382(5) Uani d . 1 1 . .
    C C7 0.2396(3) 0.5047(2) 0.48164(14) 0.0371(5) Uani d . 1 1 . .
    H H7 0.2171 0.5453 0.4321 0.044 Uiso calc R 1 1 . .
    C C8 0.4220(3) 0.2757(2) 0.39941(12) 0.0353(5) Uani d . 1 1 . .
    C C9 0.4635(3) 0.25014(19) 0.31552(12) 0.0326(5) Uani d . 1 1 . .
    C C10 0.5859(3) 0.16929(19) 0.31167(12) 0.0347(5) Uani d . 1 1 . .
    H H10 0.6357 0.1302 0.3592 0.042 Uiso calc R 1 1 . .
    C C11 0.6334(3) 0.14750(19) 0.23525(13) 0.0351(5) Uani d . 1 1 . .
    C C12 0.5573(3) 0.2046(2) 0.16457(12) 0.0387(5) Uani d . 1 1 . .
    H H12 0.5916 0.1910 0.1140 0.046 Uiso calc R 1 1 . .
    C C13 0.4305(3) 0.2818(2) 0.16880(12) 0.0387(5) Uani d . 1 1 . .
    C C14 0.3828(3) 0.3059(2) 0.24457(13) 0.0393(5) Uani d . 1 1 . .
    H H14 0.2981 0.3585 0.2477 0.047 Uiso calc R 1 1 . .
    O O4 0.2697(4) -0.0135(3) 0.4316(2) 0.1159(11) Uani d . 1 1 . .
    H H4A 0.3177 -0.0688 0.4595 0.174 Uiso d R 1 1 . .
    H H4B 0.3266 0.0473 0.4339 0.174 Uiso d R 1 1 . .
    O O5 0.9176(3) -0.00817(18) 0.37266(13) 0.0690(6) Uani d . 1 1 . .
    H H5A 1.0182 -0.0070 0.4001 0.104 Uiso d R 1 1 . .
    H H5B 0.8554 -0.0465 0.3993 0.104 Uiso d R 1 1 . .
loop_
    _atom_site_aniso_label
    _atom_site_aniso_U_11
    _atom_site_aniso_U_22
    _atom_site_aniso_U_33
    _atom_site_aniso_U_12
    _atom_site_aniso_U_13
    _atom_site_aniso_U_23
    Cl1 0.1051(7) 0.0521(5) 0.0969(7) 0.0157(5) 0.0274(6) 0.0134(4)
    O1 0.0881(14) 0.0572(11) 0.0272(8) 0.0154(10) 0.0261(9) 0.0084(8)
    O2 0.0624(12) 0.0562(11) 0.0360(9) 0.0213(9) 0.0146(8) -0.0016(8)
    O3 0.0820(14) 0.0817(14) 0.0224(8) 0.0345(12) 0.0139(8) 0.0076(8)
    N1 0.0404(11) 0.0505(12) 0.0244(8) 0.0010(9) 0.0141(8) -0.0046(8)
    N2 0.0438(11) 0.0479(11) 0.0217(8) 0.0006(9) 0.0140(8) -0.0011(8)
    C1 0.0379(14) 0.0438(14) 0.0619(16) -0.0085(11) 0.0146(12) -0.0153(12)
    C2 0.0455(16) 0.0534(17) 0.093(2) -0.0089(13) 0.0284(16) -0.0352(17)
    C3 0.0585(19) 0.087(2) 0.067(2) -0.0154(17) 0.0349(16) -0.0362(18)
    C4 0.071(2) 0.097(3) 0.0449(15) 0.0004(19) 0.0279(14) -0.0074(16)
    C5 0.0568(17) 0.0714(19) 0.0414(14) 0.0092(14) 0.0212(12) -0.0046(13)
    C6 0.0311(12) 0.0477(13) 0.0384(12) -0.0053(10) 0.0131(9) -0.0095(10)
    C7 0.0366(12) 0.0455(13) 0.0311(11) -0.0054(11) 0.0114(9) -0.0022(9)
    C8 0.0394(12) 0.0451(13) 0.0240(10) 0.0002(10) 0.0129(9) -0.0016(9)
    C9 0.0368(12) 0.0419(12) 0.0209(9) -0.0035(10) 0.0103(8) -0.0017(8)
    C10 0.0403(13) 0.0412(12) 0.0235(9) 0.0004(10) 0.0081(9) 0.0006(9)
    C11 0.0406(13) 0.0376(12) 0.0290(10) -0.0009(10) 0.0112(9) -0.0055(9)
    C12 0.0497(14) 0.0474(13) 0.0220(9) 0.0015(11) 0.0146(9) -0.0062(9)
    C13 0.0464(13) 0.0481(13) 0.0222(10) 0.0042(11) 0.0076(9) 0.0001(9)
    C14 0.0464(14) 0.0480(13) 0.0257(10) 0.0100(11) 0.0124(9) -0.0005(9)
    O4 0.099(2) 0.098(2) 0.138(3) -0.0265(18) -0.0111(19) 0.0009(19)
    O5 0.0685(14) 0.0749(14) 0.0616(12) 0.0020(11) 0.0063(10) 0.0216(11)
_geom_special_details
;
All e.s.d.'s (except the e.s.d. in the dihedral angle between two l.s. planes)
are estimated using the full covariance matrix. The cell e.s.d.'s are taken
into account individually in the estimation of e.s.d.'s in distances, angles
and torsion angles; correlations between e.s.d.'s in cell parameters are only
used when they are defined by crystal symmetry. An approximate (isotropic)
treatment of cell e.s.d.'s is used for estimating e.s.d.'s involving l.s.
planes.
;
loop_
    _geom_bond_atom_site_label_1
    _geom_bond_atom_site_label_2
    _geom_bond_site_symmetry_2
    _geom_bond_distance
    _geom_bond_publ_flag
    Cl1 C1 . 1.728(3) ?
    O1 C8 . 1.235(3) ?
    O2 C11 . 1.361(3) ?
    O2 H2B . 0.8200 ?
    O3 C13 . 1.362(3) ?
    O3 H3A . 0.8200 ?
    N1 C7 . 1.274(3) ?
    N1 N2 . 1.383(2) ?
    N2 C8 . 1.338(3) ?
    N2 H2A . 0.8600 ?
    C1 C6 . 1.392(4) ?
    C1 C2 . 1.393(4) ?
    C2 C3 . 1.361(5) ?
    C2 H2 . 0.9300 ?
    C3 C4 . 1.363(5) ?
    C3 H3 . 0.9300 ?
    C4 C5 . 1.383(4) ?
    C4 H4 . 0.9300 ?
    C5 C6 . 1.391(4) ?
    C5 H5 . 0.9300 ?
    C6 C7 . 1.469(3) ?
    C7 H7 . 0.9300 ?
    C8 C9 . 1.497(3) ?
    C9 C10 . 1.382(3) ?
    C9 C14 . 1.388(3) ?
    C10 C11 . 1.392(3) ?
    C10 H10 . 0.9300 ?
    C11 C12 . 1.381(3) ?
    C12 C13 . 1.379(3) ?
    C12 H12 . 0.9300 ?
    C13 C14 . 1.388(3) ?
    C14 H14 . 0.9300 ?
    O4 H4A . 0.8500 ?
    O4 H4B . 0.8500 ?
    O5 H5A . 0.8500 ?
    O5 H5B . 0.8500 ?
loop_
    _geom_angle_atom_site_label_1
    _geom_angle_atom_site_label_2
    _geom_angle_atom_site_label_3
    _geom_angle_site_symmetry_1
    _geom_angle_site_symmetry_3
    _geom_angle
    _geom_angle_publ_flag
    C11 O2 H2B . . 109.5 ?
    C13 O3 H3A . . 109.5 ?
    C7 N1 N2 . . 114.36(19) ?
    C8 N2 N1 . . 120.34(18) ?
    C8 N2 H2A . . 119.8 ?
    N1 N2 H2A . . 119.8 ?
    C6 C1 C2 . . 120.9(3) ?
    C6 C1 Cl1 . . 120.46(19) ?
    C2 C1 Cl1 . . 118.6(2) ?
    C3 C2 C1 . . 120.1(3) ?
    C3 C2 H2 . . 120.0 ?
    C1 C2 H2 . . 120.0 ?
    C2 C3 C4 . . 120.2(3) ?
    C2 C3 H3 . . 119.9 ?
    C4 C3 H3 . . 119.9 ?
    C3 C4 C5 . . 120.4(3) ?
    C3 C4 H4 . . 119.8 ?
    C5 C4 H4 . . 119.8 ?
    C4 C5 C6 . . 121.0(3) ?
    C4 C5 H5 . . 119.5 ?
    C6 C5 H5 . . 119.5 ?
    C5 C6 C1 . . 117.4(2) ?
    C5 C6 C7 . . 121.1(2) ?
    C1 C6 C7 . . 121.5(2) ?
    N1 C7 C6 . . 120.9(2) ?
    N1 C7 H7 . . 119.5 ?
    C6 C7 H7 . . 119.5 ?
    O1 C8 N2 . . 122.96(18) ?
    O1 C8 C9 . . 121.1(2) ?
    N2 C8 C9 . . 115.90(19) ?
    C10 C9 C14 . . 121.39(18) ?
    C10 C9 C8 . . 117.35(19) ?
    C14 C9 C8 . . 121.3(2) ?
    C9 C10 C11 . . 118.7(2) ?
    C9 C10 H10 . . 120.6 ?
    C11 C10 H10 . . 120.6 ?
    O2 C11 C12 . . 117.05(18) ?
    O2 C11 C10 . . 122.6(2) ?
    C12 C11 C10 . . 120.4(2) ?
    C13 C12 C11 . . 120.16(18) ?
    C13 C12 H12 . . 119.9 ?
    C11 C12 H12 . . 119.9 ?
    O3 C13 C12 . . 122.25(18) ?
    O3 C13 C14 . . 117.4(2) ?
    C12 C13 C14 . . 120.3(2) ?
    C9 C14 C13 . . 118.9(2) ?
    C9 C14 H14 . . 120.6 ?
    C13 C14 H14 . . 120.6 ?
    H4A O4 H4B . . 116.3 ?
    H5A O5 H5B . . 109.2 ?
loop_
    _geom_torsion_atom_site_label_1
    _geom_torsion_atom_site_label_2
    _geom_torsion_atom_site_label_3
    _geom_torsion_atom_site_label_4
    _geom_torsion_site_symmetry_1
    _geom_torsion_site_symmetry_2
    _geom_torsion_site_symmetry_3
    _geom_torsion_site_symmetry_4
    _geom_torsion
    _geom_torsion_publ_flag
    C7 N1 N2 C8 . . . . -172.3(2) ?
    C6 C1 C2 C3 . . . . 0.6(4) ?
    Cl1 C1 C2 C3 . . . . -178.9(2) ?
    C1 C2 C3 C4 . . . . -1.1(5) ?
    C2 C3 C4 C5 . . . . 0.6(5) ?
    C3 C4 C5 C6 . . . . 0.4(5) ?
    C4 C5 C6 C1 . . . . -0.9(4) ?
    C4 C5 C6 C7 . . . . -179.2(3) ?
    C2 C1 C6 C5 . . . . 0.4(4) ?
    Cl1 C1 C6 C5 . . . . 179.9(2) ?
    C2 C1 C6 C7 . . . . 178.7(2) ?
    Cl1 C1 C6 C7 . . . . -1.7(3) ?
    N2 N1 C7 C6 . . . . -179.62(19) ?
    C5 C6 C7 N1 . . . . -3.9(4) ?
    C1 C6 C7 N1 . . . . 177.8(2) ?
    N1 N2 C8 O1 . . . . -1.5(4) ?
    N1 N2 C8 C9 . . . . 179.82(19) ?
    O1 C8 C9 C10 . . . . -24.0(3) ?
    N2 C8 C9 C10 . . . . 154.7(2) ?
    O1 C8 C9 C14 . . . . 156.3(2) ?
    N2 C8 C9 C14 . . . . -25.0(3) ?
    C14 C9 C10 C11 . . . . 2.8(3) ?
    C8 C9 C10 C11 . . . . -176.9(2) ?
    C9 C10 C11 O2 . . . . 178.0(2) ?
    C9 C10 C11 C12 . . . . -1.0(3) ?
    O2 C11 C12 C13 . . . . 179.4(2) ?
    C10 C11 C12 C13 . . . . -1.6(4) ?
    C11 C12 C13 O3 . . . . -177.8(2) ?
    C11 C12 C13 C14 . . . . 2.4(4) ?
    C10 C9 C14 C13 . . . . -2.0(4) ?
    C8 C9 C14 C13 . . . . 177.7(2) ?
    O3 C13 C14 C9 . . . . 179.6(2) ?
    C12 C13 C14 C9 . . . . -0.6(4) ?
loop_
    _geom_hbond_atom_site_label_D
    _geom_hbond_atom_site_label_H
    _geom_hbond_atom_site_label_A
    _geom_hbond_site_symmetry_A
    _geom_hbond_distance_DH
    _geom_hbond_distance_HA
    _geom_hbond_distance_DA
    _geom_hbond_angle_DHA
    O2 H2B O5 . 0.82 1.87 2.674(3) 168.2
    O3 H3A O1 4_565 0.82 1.85 2.665(2) 169.3
    N2 H2A O2 2_655 0.86 2.36 3.196(3) 163.5
    O4 H4B O1 . 0.85 2.12 2.960(4) 170.5
    O5 H5A O4 1_655 0.85 1.99 2.816(4) 163.2
    O5 H5B O3 2_645 0.85 2.14 2.902(3) 149.8
data_global
_journal_date_recd_electronic     2011-10-10
_journal_date_accepted     2011-10-14
_journal_name_full     'Acta Crystallographica, Section E'
_journal_year     2011
_journal_volume     67
_journal_issue     11
_journal_page_first     o3017
_journal_page_last     o3017
_journal_paper_category     QO
_journal_coeditor_code     CV5172
_publ_contact_author_name     'Prof. Huang Liu-lan'
_publ_contact_author_address
;
 Minority Traditional Medical Center of Minzu University of China,
Beijing, 100081, People's Republic of China
;
_publ_contact_author_email     Nanyiailing10@126.com
_publ_contact_author_fax     '86 0431 88060851'
_publ_contact_author_phone     '86 0431 88060851'
_publ_section_title
;
(<i>E</i>)-<i>N</i>'-(2-Chlorobenzylidene)-3,5-dihydroxybenzohydrazide
dihydrate
;
loop_
    _publ_author_name
    _publ_author_footnote
    _publ_author_address
    'Ling Yuan' .
;
Pharmacy College of Ningxia Medical University
Yinchuan,
Ningxia Province 750004,
People's Republic of China
and
Minority Traditional Medical Center of Minzu University of China,
Beijing 100081,
People's Republic of China
;
    'Nan, Yi' .
;
Traditional Chinese Medicine College of Ningxia Medical University,
Ningxia Province
750004, People's Republic of China
;
    'Jing-Yuan Li' .
;
Minority Traditional Medical Center of Minzu University of China,
Beijing 100081,
People's Republic of China
;
    'Huang, Xiu-Lan' .
;
Minority Traditional Medical Center of Minzu University of China,
Beijing 100081,
People's Republic of China
;
