# Supplementary material for: (E)-N′-(2-Chloro­benzyl­idene)-3,5-di­hydroxy­benzohydrazide dihydrate
Source: Acta Crystallogr Sect E Struct Rep Online. 2011 Oct 22;67(Pt 11):o3017. doi: 10.1107/S1600536811042681 (PMC3247416; doi:10.1107/S1600536811042681)
Supplement: Supplementary file 2 [file e-67-o3017-Isup2.hkl]

# 
# h,k,l, Fc-squared, Fo-squared, sigma(Fo-squared) and status flag 
# 
data_I
_shelx_title ' mo_2011091204_0m in P2(1)/c' 
_shelx_refln_list_code          4 
_shelx_F_calc_maximum      179.77 
_exptl_crystal_F_000       680.00 
_reflns_d_resolution_high  0.7660 
 
loop_ 
 _symmetry_equiv_pos_as_xyz 
 'x, y, z' 
 '-x, y+1/2, -z+1/2' 
 '-x, -y, -z' 
 'x, -y-1/2, z-1/2' 
 
_cell_length_a     8.0227 
_cell_length_b    11.8519 
_cell_length_c    16.3178 
_cell_angle_alpha  90.000 
_cell_angle_beta  100.387 
_cell_angle_gamma  90.000 
 
_shelx_F_squared_multiplier     1.000 
 
loop_ 
 _refln_index_h 
 _refln_index_k 
 _refln_index_l 
 _refln_F_squared_calc 
 _refln_F_squared_meas 
 _refln_F_squared_sigma 
 _refln_observed_status 
   1   0   0     1464.20     1369.69     35.94 o 
   2   0   0      118.95      147.78      6.98 o 
   3   0   0      389.55      300.64     12.69 o 
   4   0   0     1205.28     1317.03     55.50 o 
   5   0   0        3.81        8.60      3.49 o 
   6   0   0     1274.41     1262.48     35.92 o 
   7   0   0      211.24      238.04     11.21 o 
   8   0   0      103.26       86.89     12.05 o 
   9   0   0       25.88       11.10     10.47 o 
  10   0   0        7.63       18.08     11.73 o 
   1   1   0      151.56      101.54      4.17 o 
   2   1   0    22948.20    23142.20    337.46 o 
   3   1   0      490.53      470.38     10.43 o 
   4   1   0     1765.18     1757.96     33.58 o 
   5   1   0      386.27      377.49      7.94 o 
   6   1   0      136.63      161.77      5.46 o 
   7   1   0      105.14      114.58      5.30 o 
   8   1   0        0.01        0.90      6.04 o 
   9   1   0       14.79       19.52      7.51 o 
  10   1   0        3.27       -2.05      7.84 o 
   0   2   0     3479.27     3301.08     67.99 o 
   1   2   0     7489.30     7397.47    107.36 o 
   2   2   0    32316.70    31364.35    651.07 o 
   3   2   0      360.33      395.59     16.71 o 
   4   2   0     1498.72     1458.93     28.07 o 
   5   2   0        3.10        2.38      1.83 o 
   6   2   0      270.81      287.28      7.05 o 
   7   2   0       42.34       37.18      3.59 o 
   8   2   0       79.15       72.18      6.06 o 
   9   2   0        1.66        2.33      7.04 o 
  10   2   0        5.92        4.29      8.04 o 
   1   3   0      387.91      413.26      7.22 o 
   2   3   0      729.14      774.38     15.35 o 
   3   3   0      440.46      403.66     13.32 o 
   4   3   0     4243.18     4313.65     70.52 o 
   5   3   0      135.65      146.81      5.59 o 
   6   3   0       61.92       67.19      4.16 o 
   7   3   0       10.29       13.13      4.27 o 
   8   3   0        3.68        6.53      4.68 o 
   9   3   0        3.18        9.00      7.22 o 
  10   3   0        0.96       -1.59     12.69 o 
   0   4   0     8980.06     8855.46    181.82 o 
   1   4   0     1697.43     1510.60     26.90 o 
   2   4   0      928.86      855.60     14.42 o 
   3   4   0     2495.58     2379.56     37.88 o 
   4   4   0     1258.72     1172.73     36.12 o 
   5   4   0        2.39        3.56      1.99 o 
   6   4   0      513.05      534.13     12.47 o 
   7   4   0       21.09       20.57      4.55 o 
   8   4   0      101.54       80.59      6.59 o 
   9   4   0        0.37       -6.34     11.73 o 
   1   5   0      910.27      849.61     14.93 o 
   2   5   0      751.08      789.56     16.07 o 
   3   5   0      817.05      937.01     15.70 o 
   4   5   0      322.87      310.15      7.04 o 
   5   5   0       36.45       21.38      2.08 o 
   6   5   0      157.58      163.56      6.62 o 
   7   5   0        5.11        8.43      4.45 o 
   8   5   0        2.60        2.08      6.28 o 
   9   5   0        2.80       12.37     12.05 o 
   0   6   0      338.33      338.00      8.49 o 
   1   6   0       14.00       11.87      1.44 o 
   2   6   0      180.48      170.98      4.90 o 
   3   6   0       60.97       69.14      4.60 o 
   4   6   0      185.49      178.49      4.54 o 
   5   6   0      118.84      108.93      4.94 o 
   6   6   0       37.96       39.01      4.64 o 
   7   6   0       18.26        9.86      6.25 o 
   8   6   0       55.12       50.26      8.07 o 
   9   6   0        1.08       -0.95      7.24 o 
   1   7   0      181.67      221.37      4.70 o 
   2   7   0      521.52      532.58     10.70 o 
   3   7   0       67.30       75.73      7.64 o 
   4   7   0      276.94      291.40      7.17 o 
   5   7   0        1.01        0.95      2.67 o 
   6   7   0       31.37       28.48      6.17 o 
   7   7   0       43.54       33.54      7.08 o 
   8   7   0        4.87        9.05     10.47 o 
   9   7   0        0.00        8.81      7.70 o 
   0   8   0      407.39      396.73     17.79 o 
   1   8   0      530.13      500.66      8.71 o 
   2   8   0       37.72       38.62      2.71 o 
   3   8   0        0.05        3.06      2.20 o 
   4   8   0       17.22       15.28      2.86 o 
   5   8   0      153.90      169.77      7.60 o 
   6   8   0       24.82       19.08      6.55 o 
   7   8   0       79.57       68.47      8.38 o 
   8   8   0       22.47       10.91      7.39 o 
   1   9   0      247.95      269.08      5.87 o 
   2   9   0       23.42       18.78      2.51 o 
   3   9   0      108.84       96.90      5.14 o 
   4   9   0      159.57      164.68      7.34 o 
   5   9   0       71.38       48.10      6.16 o 
   6   9   0        2.32        3.17      8.25 o 
   7   9   0       16.96        8.88      8.88 o 
   8   9   0        0.09       -9.20      9.20 o 
   0  10   0        3.19        1.57      2.96 o 
   1  10   0      148.13      148.07      5.55 o 
   2  10   0       11.64        9.93      2.71 o 
   3  10   0       16.99       16.40      3.29 o 
   4  10   0      123.63      112.57      6.87 o 
   5  10   0       28.82       16.65      5.83 o 
   6  10   0        9.91       -6.34      7.93 o 
   7  10   0        6.60        6.98      9.20 o 
   1  11   0      186.47      188.08      6.34 o 
   2  11   0        8.42        8.25      3.34 o 
   3  11   0      130.00      146.17      6.65 o 
   4  11   0        1.30        0.75      5.17 o 
   5  11   0        3.36       -5.87      5.87 o 
   6  11   0       10.93       10.15      9.51 o 
   7  11   0       58.72       42.18     11.10 o 
   0  12   0       73.49       73.68     15.06 o 
   1  12   0       64.97       56.61      4.43 o 
   2  12   0       26.84       15.75      3.96 o 
   3  12   0        0.11       -3.25      3.73 o 
   4  12   0        2.74       -2.55      4.59 o 
   5  12   0       47.84       56.67     11.71 o 
   6  12   0       21.49       43.35     16.65 o 
   1  13   0        0.40       -4.64      4.64 o 
   2  13   0        0.02       -3.96      3.96 o 
   3  13   0       35.56       26.44      4.61 o 
   4  13   0        2.24        0.34      6.81 o 
   5  13   0        2.13       11.12     11.58 o 
   0  14   0       25.96       27.91      9.20 o 
   1  14   0        8.14        1.74      5.83 o 
   2  14   0        4.58       -0.41      5.20 o 
   3  14   0        1.25        3.47      6.71 o 
   4  14   0        6.03       20.85     11.58 o 
   1  15   0        0.10       -4.49      6.39 o 
   2  15   0        9.61        8.75      6.61 o 
 -10   1   1        0.01       -3.94      7.49 o 
  -9   1   1        0.12       -6.84      6.84 o 
  -8   1   1        0.00       -2.97      4.74 o 
  -7   1   1        3.39        2.28      2.66 o 
  -6   1   1        0.94        7.58      2.27 o 
  -5   1   1       46.11       46.21      2.59 o 
  -4   1   1       61.89       62.49      4.02 o 
  -3   1   1     1200.71     1192.32     25.64 o 
  -2   1   1      747.57      754.56     15.07 o 
  -1   1   1       40.42       45.27      2.40 o 
   0   1   1     3348.20     2585.69    175.04 o 
   1   1   1     1510.17     1250.75     74.60 o 
   2   1   1    11002.88    10661.17    189.23 o 
   3   1   1       11.97       20.19      3.11 o 
   4   1   1       76.23       55.98      6.04 o 
   5   1   1      182.40      181.98      4.95 o 
   6   1   1      157.26      149.93      5.89 o 
   7   1   1      228.91      233.15      9.57 o 
   8   1   1       14.90       20.14      6.73 o 
   9   1   1       40.29       36.09      8.26 o 
  10   1   1        0.94        2.66     11.42 o 
 -10   2   1        8.17       -6.66     11.42 o 
  -9   2   1        1.42        0.45      6.94 o 
  -8   2   1        0.12        0.41      4.42 o 
  -7   2   1        7.91        7.22      2.94 o 
  -6   2   1       27.35       24.77      2.60 o 
  -5   2   1      660.91      696.82     11.65 o 
  -4   2   1      205.32      169.12      4.87 o 
  -3   2   1      280.53      286.53      7.32 o 
  -2   2   1     1037.28     1103.17     21.01 o 
  -1   2   1      406.98      350.64      7.84 o 
   0   2   1      860.68      711.64     12.85 o 
   1   2   1     2428.44     2459.28     36.00 o 
   2   2   1     3705.43     3631.33     75.88 o 
   3   2   1     1929.08     1939.23     47.88 o 
   4   2   1     1035.06     1000.77     17.38 o 
   5   2   1        0.40       -0.51      1.69 o 
   6   2   1       35.33       32.86      2.63 o 
   7   2   1       33.45       26.58      4.44 o 
   8   2   1       31.07       28.38      7.13 o 
   9   2   1        2.44        3.44      7.22 o 
  10   2   1        0.59        4.15      7.99 o 
 -10   3   1        0.29       -6.34     12.37 o 
  -9   3   1        6.20        9.83     11.42 o 
  -8   3   1       21.35       21.03      5.05 o 
  -7   3   1        2.85       -0.83      2.66 o 
  -6   3   1      353.32      358.99      8.16 o 
  -5   3   1       61.07       72.50      4.06 o 
  -4   3   1      526.90      523.47     15.38 o 
  -3   3   1      152.28      136.50      7.28 o 
  -2   3   1    13879.59    13785.08    359.49 o 
  -1   3   1       54.57       72.86      3.57 o 
   0   3   1      353.07      370.38      6.31 o 
   1   3   1    13836.02    13477.91    195.15 o 
   2   3   1     2681.39     2603.91     42.11 o 
   3   3   1      865.40      809.66     23.79 o 
   4   3   1     2010.88     2018.88     81.46 o 
   5   3   1     1708.72     1655.23     32.12 o 
   6   3   1        0.93       -0.18      2.56 o 
   7   3   1        0.84       -3.45      3.93 o 
   8   3   1       12.48        6.11      4.72 o 
   9   3   1        0.34        3.89      7.31 o 
  -9   4   1        2.34        0.02     10.94 o 
  -8   4   1       61.58       50.71      7.31 o 
  -7   4   1      111.42      126.80      8.54 o 
  -6   4   1        1.58        4.00      2.46 o 
  -5   4   1       70.82       68.64      3.93 o 
  -4   4   1      308.90      341.13     10.76 o 
  -3   4   1      271.23      336.66      8.63 o 
  -2   4   1       57.78       72.02      6.12 o 
  -1   4   1      564.92      481.51     11.49 o 
   0   4   1      368.40      353.44      5.87 o 
   1   4   1     1814.17     1815.74     29.51 o 
   2   4   1     1743.02     1796.31     34.93 o 
   3   4   1     1763.37     1751.18     26.25 o 
   4   4   1     1235.68     1210.49     22.43 o 
   5   4   1       59.90       77.95      3.98 o 
   6   4   1      209.77      211.98      9.18 o 
   7   4   1        1.22        4.40      4.15 o 
   8   4   1        1.96        2.40      4.89 o 
   9   4   1        0.43       -2.22     11.73 o 
  -9   5   1       11.32       11.11     14.11 o 
  -8   5   1        3.33        4.73      6.45 o 
  -7   5   1        0.00       -3.37      4.06 o 
  -6   5   1       14.46       14.26      3.01 o 
  -5   5   1       50.76       46.01      4.81 o 
  -4   5   1      215.52      240.41     11.36 o 
  -3   5   1     3321.10     3477.64     62.34 o 
  -2   5   1      933.15     1009.21     21.95 o 
  -1   5   1     1862.41     1856.82     27.52 o 
   0   5   1      642.75      647.00     10.80 o 
   1   5   1      953.84      949.46     19.27 o 
   2   5   1      106.36      123.40      3.87 o 
   3   5   1      507.72      470.66      8.05 o 
   4   5   1        9.89       10.45      1.68 o 
   5   5   1      243.57      232.90      8.58 o 
   6   5   1      241.33      254.97     11.58 o 
   7   5   1       55.57       44.32      5.34 o 
   8   5   1       10.44        7.98      5.18 o 
   9   5   1       26.96       28.54     12.37 o 
  -9   6   1       11.83        8.61      7.47 o 
  -8   6   1        1.74       -0.82      6.85 o 
  -7   6   1       61.74       56.76     13.00 o 
  -6   6   1        8.08       11.04      2.92 o 
  -5   6   1        0.06       -2.08      2.19 o 
  -4   6   1      100.43       89.56      4.59 o 
  -3   6   1      307.24      330.06     10.18 o 
  -2   6   1        0.96       -0.80      2.01 o 
  -1   6   1      822.14      967.49     15.98 o 
   0   6   1       12.49       17.77      1.34 o 
   1   6   1      506.84      545.54      9.53 o 
   2   6   1        4.75        4.38      1.26 o 
   3   6   1      471.35      485.98      8.39 o 
   4   6   1      105.00       96.49      5.99 o 
   5   6   1      245.99      231.09      7.78 o 
   6   6   1       64.03       69.19      5.57 o 
   7   6   1       97.10      110.21      9.90 o 
   8   6   1       11.90        8.05      6.98 o 
   9   6   1        9.84        6.66     12.05 o 
  -9   7   1        2.75       -2.95      7.47 o 
  -8   7   1       74.51       74.23     17.12 o 
  -7   7   1        7.97        5.68      6.40 o 
  -6   7   1       34.11       27.09      4.57 o 
  -5   7   1      298.91      333.03     10.03 o 
  -4   7   1       85.61       83.01      4.68 o 
  -3   7   1      437.10      414.13     13.52 o 
  -2   7   1        0.01       -0.50      1.63 o 
  -1   7   1        2.59       -0.23      1.27 o 
   0   7   1      452.09      422.14      7.40 o 
   1   7   1      863.89      868.17     13.60 o 
   2   7   1       91.28      105.03      6.18 o 
   3   7   1      106.94      108.99      3.94 o 
   4   7   1      185.68      180.67      6.49 o 
   5   7   1      141.50      121.24      8.57 o 
   6   7   1       40.98       39.75      8.92 o 
   7   7   1        6.80        1.83      6.25 o 
   8   7   1       58.84       53.48      8.37 o 
   9   7   1       40.75       41.23     15.22 o 
  -8   8   1        7.06       16.49      9.83 o 
  -7   8   1        0.04        0.32      8.56 o 
  -6   8   1        9.49       10.68      5.27 o 
  -5   8   1       40.87       43.57      4.50 o 
  -4   8   1       16.19       19.03      3.53 o 
  -3   8   1        0.56       -1.83      1.83 o 
  -2   8   1        1.75       -0.65      1.91 o 
  -1   8   1       90.14      104.00      6.55 o 
   0   8   1       15.51       11.05      1.68 o 
   1   8   1      762.54      803.77     12.95 o 
   2   8   1       70.21       73.04      3.60 o 
   3   8   1      213.93      221.96      6.64 o 
   4   8   1       64.63       60.99      3.73 o 
   5   8   1      605.31      641.55     17.79 o 
   6   8   1        0.88       -2.77      6.34 o 
   7   8   1       18.93       13.68      6.71 o 
   8   8   1        8.53       16.12      7.68 o 
  -8   9   1        1.25        0.95      9.51 o 
  -7   9   1       31.53       27.59      9.83 o 
  -6   9   1        1.23        6.56      5.46 o 
  -5   9   1        1.29       -0.42      3.95 o 
  -4   9   1        1.23        1.71      3.41 o 
  -3   9   1        9.72       -2.09      2.67 o 
  -2   9   1       21.56       17.29      2.45 o 
  -1   9   1        2.17        1.09      2.14 o 
   0   9   1      210.42      229.63      5.39 o 
   1   9   1       21.56       20.03      2.05 o 
   2   9   1       46.38       37.65      2.77 o 
   3   9   1      657.72      640.00     13.67 o 
   4   9   1        3.81        1.70      3.03 o 
   5   9   1       21.05       36.15      8.25 o 
   6   9   1       23.75       19.03      8.56 o 
   7   9   1        0.04       -6.40      6.85 o 
   8   9   1        0.61        1.97      7.47 o 
  -7  10   1        3.47        2.85      8.88 o 
  -6  10   1       33.00       27.10      6.49 o 
  -5  10   1       13.76       10.36      5.49 o 
  -4  10   1       24.56       19.22      3.73 o 
  -3  10   1       95.41      101.48      5.42 o 
  -2  10   1      139.21      145.51      5.66 o 
  -1  10   1       36.11       38.03      3.06 o 
   0  10   1      130.13      135.85      4.62 o 
   1  10   1       30.85       29.86      2.49 o 
   2  10   1       64.88       60.78      3.54 o 
   3  10   1       24.86       20.94      3.05 o 
   4  10   1        9.80        6.18      7.77 o 
   5  10   1      112.82       84.67     10.78 o 
   6  10   1       37.88       19.34      9.51 o 
   7  10   1       25.57       19.98     10.15 o 
  -7  11   1        1.60        8.56      9.83 o 
  -6  11   1        8.99       14.11      6.50 o 
  -5  11   1        0.15       -1.59      6.73 o 
  -4  11   1       53.04       44.00      4.48 o 
  -3  11   1        5.01        7.28      3.66 o 
  -2  11   1      179.92      203.39      7.25 o 
  -1  11   1       83.91       82.27      5.73 o 
   0  11   1      142.11      139.90      5.73 o 
   1  11   1       99.90       92.83      4.85 o 
   2  11   1       14.66       14.71      3.17 o 
   3  11   1        3.47       -3.41      3.41 o 
   4  11   1       28.87       22.98      6.32 o 
   5  11   1        4.93       -1.59      7.93 o 
   6  11   1        2.54        4.12      9.20 o 
   7  11   1        0.09        1.59     10.15 o 
  -6  12   1        1.74       12.05      5.83 o 
  -5  12   1        5.60       12.79      5.31 o 
  -4  12   1       23.58       33.47      4.58 o 
  -3  12   1       99.15      106.50      6.40 o 
  -2  12   1       17.83       10.91      3.87 o 
  -1  12   1       88.25       96.52      5.73 o 
   0  12   1       29.02       24.38      4.11 o 
   1  12   1       21.18       33.55      4.44 o 
   2  12   1       73.83       80.37      8.33 o 
   3  12   1        4.61       -0.57      3.75 o 
   4  12   1       43.76       63.26      7.54 o 
   5  12   1        0.76        4.03     18.55 o 
   6  12   1        0.12       -3.17      9.20 o 
  -5  13   1       32.95       37.77      9.35 o 
  -4  13   1        0.11        1.79      7.60 o 
  -3  13   1        4.38        6.54      5.22 o 
  -2  13   1        1.29       -3.47      3.89 o 
  -1  13   1        1.63       -4.53      4.53 o 
   0  13   1       70.36       58.43      5.80 o 
   1  13   1       99.96      101.23      7.07 o 
   2  13   1        7.11        9.06      4.79 o 
   3  13   1        5.26       11.05     11.58 o 
   4  13   1        0.93       13.35     10.47 o 
   5  13   1        0.29       15.26     10.31 o 
  -4  14   1       18.00       20.89      6.12 o 
  -3  14   1       34.86       35.63      5.15 o 
  -2  14   1       25.83       39.50      6.16 o 
  -1  14   1        3.14       -5.34      6.22 o 
   0  14   1       14.25        0.50      5.94 o 
   1  14   1        1.35       -1.74      5.83 o 
   2  14   1       31.99       36.29      6.72 o 
   3  14   1        5.71        0.32      8.56 o 
   4  14   1       62.00       64.69     11.73 o 
  -2  15   1        8.32       11.60      6.61 o 
  -1  15   1       21.64       19.34      6.95 o 
   0  15   1       11.85       16.69      7.06 o 
   1  15   1        8.74        6.03      6.50 o 
   2  15   1       24.44       26.96      9.83 o 
 -10   0   2        7.33        7.93     10.78 o 
  -9   0   2       17.84       11.42     10.15 o 
  -8   0   2       37.91       38.00      4.53 o 
  -7   0   2       36.06       30.15      5.87 o 
  -6   0   2      303.58      337.04     14.90 o 
  -5   0   2     2064.25     2230.13     80.71 o 
  -4   0   2      369.92      432.91     10.61 o 
  -3   0   2     1449.30     1328.82     35.10 o 
  -2   0   2     5332.55     5097.56    104.65 o 
  -1   0   2     6729.25     6732.29    223.26 o 
   0   0   2     1911.27     1977.71     35.02 o 
   1   0   2     1252.02     1242.82     43.13 o 
   2   0   2     8622.75     8622.59    374.37 o 
   3   0   2       17.00       40.40      3.59 o 
   4   0   2       28.48       33.64      3.17 o 
   5   0   2      147.12      121.69      7.14 o 
   6   0   2      114.16      100.11      9.51 o 
   7   0   2       11.05        5.07      7.93 o 
   8   0   2       48.95       58.67     11.42 o 
   9   0   2      138.28      134.78     20.30 o 
  10   0   2        6.26       10.78     11.73 o 
 -10   1   2       14.29        5.39     11.42 o 
  -9   1   2        2.01       -4.38      6.59 o 
  -8   1   2        0.34        0.20      3.08 o 
  -7   1   2       10.50       16.83      2.91 o 
  -6   1   2        4.32        5.04      2.21 o 
  -5   1   2       19.56       44.10      2.34 o 
  -4   1   2      433.55      387.99      7.47 o 
  -3   1   2      940.11      941.56     20.26 o 
  -2   1   2     1927.39     1873.02     25.41 o 
  -1   1   2      247.42      268.11      7.51 o 
   0   1   2      987.65      966.57     20.44 o 
   1   1   2      227.13      208.76      4.52 o 
   2   1   2     8412.22     8175.66    213.25 o 
   3   1   2       88.81       82.30      6.39 o 
   4   1   2      208.19      163.78      7.14 o 
   5   1   2       66.02       89.93      5.82 o 
   6   1   2        2.83       -1.47      2.06 o 
   7   1   2        4.83        2.49      5.49 o 
   8   1   2        6.69        6.36      6.61 o 
   9   1   2        2.98       14.11      7.71 o 
 -10   2   2        6.92       -7.93     11.42 o 
  -9   2   2        8.08        2.91      5.17 o 
  -8   2   2       22.51       22.07      3.43 o 
  -7   2   2       90.87      113.66      6.29 o 
  -6   2   2        8.21        3.54      2.08 o 
  -5   2   2      739.92      818.01     13.43 o 
  -4   2   2      270.35      310.83      6.44 o 
  -3   2   2     3263.89     2707.98    151.29 o 
  -2   2   2       41.02       38.21      2.80 o 
  -1   2   2     3547.52     3338.71     81.96 o 
   0   2   2        1.79        2.07      0.71 o 
   1   2   2     7995.58     7612.27    138.98 o 
   2   2   2     5403.80     5179.92     95.08 o 
   3   2   2      728.16      794.06     21.78 o 
   4   2   2     1241.75     1278.51     21.86 o 
   5   2   2       44.22       38.64      5.62 o 
   6   2   2       51.88       44.49      4.22 o 
   7   2   2       11.60        1.51      3.92 o 
   8   2   2       37.01       51.55      8.06 o 
   9   2   2       12.77       14.62      7.90 o 
 -10   3   2        0.20       -0.32     12.05 o 
  -9   3   2        9.98       -0.77      6.45 o 
  -8   3   2       58.63       63.54      5.91 o 
  -7   3   2       44.37       43.20      3.42 o 
  -6   3   2       75.00       96.26      5.03 o 
  -5   3   2       11.38       12.00      1.92 o 
  -4   3   2      132.86      118.65      8.33 o 
  -3   3   2      981.72      901.40     15.45 o 
  -2   3   2       29.38       13.64      2.85 o 
  -1   3   2     6029.92     5883.83    115.78 o 
   0   3   2      195.61      216.84      8.01 o 
   1   3   2     2177.56     2067.68     33.72 o 
   2   3   2      206.90      261.85      8.27 o 
   3   3   2      188.48      184.46      4.52 o 
   4   3   2     2601.35     2441.07     51.73 o 
   5   3   2       58.07       74.65     10.43 o 
   6   3   2        1.14       12.90      3.74 o 
   7   3   2        0.00        6.29      4.16 o 
   8   3   2       11.63       14.21      7.13 o 
   9   3   2        2.16       -1.22      7.54 o 
 -10   4   2        1.24        4.76     13.00 o 
  -9   4   2        6.37       -1.78      6.75 o 
  -8   4   2        0.49       -3.67      5.92 o 
  -7   4   2       50.35       51.60      4.94 o 
  -6   4   2       64.20       67.02      4.02 o 
  -5   4   2      292.65      294.48      7.00 o 
  -4   4   2      110.07      103.93      8.97 o 
  -3   4   2      112.96      144.94      5.00 o 
  -2   4   2      351.25      322.18      7.86 o 
  -1   4   2     1212.06     1152.45     21.02 o 
   0   4   2     2977.52     2927.70     60.62 o 
   1   4   2     1802.87     1648.22     29.52 o 
   2   4   2      137.91      162.92      7.29 o 
   3   4   2      294.74      293.84      8.30 o 
   4   4   2       44.26       48.99      3.60 o 
   5   4   2      195.39      195.05      5.69 o 
   6   4   2      938.28      947.13     19.69 o 
   7   4   2      126.41      137.47      8.57 o 
   8   4   2        5.59       10.38      7.00 o 
   9   4   2        3.54       16.66      8.30 o 
  -9   5   2        0.51       -6.21      6.92 o 
  -8   5   2        9.63        0.08      6.39 o 
  -7   5   2        1.68       -3.36      3.36 o 
  -6   5   2       21.31       27.58      3.55 o 
  -5   5   2       28.88       34.73      2.63 o 
  -3   5   2     1981.19     2012.98     50.35 o 
  -2   5   2       37.37       23.66      2.25 o 
  -1   5   2     2754.95     2597.83     38.19 o 
   0   5   2      374.16      320.22      5.56 o 
   1   5   2       70.21       68.23      2.81 o 
   2   5   2        7.33       17.66      1.36 o 
   3   5   2      988.90      873.44     15.22 o 
   4   5   2      168.65      171.11      4.84 o 
   5   5   2      153.26      175.21      6.20 o 
   6   5   2      592.14      626.79     17.47 o 
   7   5   2       29.41       23.54      5.00 o 
   8   5   2       24.85       22.89      5.62 o 
   9   5   2        4.17       -5.71     10.78 o 
  -9   6   2        6.85        3.37      7.31 o 
  -8   6   2        4.16       -6.45      6.45 o 
  -7   6   2        4.90       -1.58      4.52 o 
  -6   6   2        3.32       -3.28      3.28 o 
  -5   6   2       62.55       59.87      3.71 o 
  -4   6   2     1472.76     1434.36     37.32 o 
  -3   6   2      255.67      257.85      7.51 o 
  -2   6   2      268.97      252.67      5.77 o 
  -1   6   2      454.72      571.65      9.28 o 
   0   6   2      460.72      449.48     10.73 o 
   1   6   2     1968.23     1908.36     34.12 o 
   2   6   2      989.70     1003.55     15.56 o 
   3   6   2     2251.49     2251.47     37.33 o 
   4   6   2      239.97      243.58      7.89 o 
   5   6   2        6.42        3.22      3.63 o 
   6   6   2       29.64       27.76      4.83 o 
   7   6   2        2.95        7.71      4.84 o 
   8   6   2      150.01      179.43     12.63 o 
   9   6   2       50.63       53.59     15.86 o 
  -9   7   2        2.88        0.95      9.51 o 
  -8   7   2        3.03       -7.29      8.88 o 
  -7   7   2        4.54       -4.24      5.24 o 
  -6   7   2      137.44      114.62      6.93 o 
  -5   7   2      188.81      167.00      7.18 o 
  -4   7   2        0.93       -2.19      2.19 o 
  -2   7   2      346.12      276.89      7.08 o 
  -1   7   2      577.45      616.47     10.88 o 
   0   7   2       93.05       80.78      3.11 o 
   1   7   2      631.18      721.00     13.93 o 
   2   7   2        6.02        8.03      1.67 o 
   3   7   2      965.78     1020.22     16.11 o 
   4   7   2        2.05       -2.99      3.11 o 
   5   7   2       60.90       49.87      9.89 o 
   6   7   2        2.77       -1.05      4.44 o 
   7   7   2        0.01        0.14      6.34 o 
   8   7   2        8.12        4.18      6.85 o 
  -8   8   2       33.06       32.98     10.78 o 
  -7   8   2       31.74       31.74      7.29 o 
  -6   8   2      287.69      280.72      9.79 o 
  -5   8   2        1.97       -0.96      3.60 o 
  -4   8   2       15.07       14.92      3.29 o 
  -3   8   2        4.12       -2.05      2.05 o 
  -2   8   2        0.00       -0.06      1.95 o 
  -1   8   2        6.45        5.12      1.56 o 
   0   8   2      601.19      637.58     10.63 o 
   1   8   2      377.21      342.09      7.98 o 
   2   8   2      137.37      157.97      5.18 o 
   3   8   2      105.91      127.88      4.36 o 
   4   8   2       22.08       21.55      5.13 o 
   5   8   2        0.30        5.13      5.39 o 
   6   8   2      103.28      106.07      8.10 o 
   7   8   2        2.26       -5.22      6.48 o 
   8   8   2       28.94       17.68      7.76 o 
  -8   9   2       29.95       17.12      9.83 o 
  -7   9   2        0.02        1.15      5.78 o 
  -6   9   2      141.94      152.05     10.19 o 
  -5   9   2      169.84      171.24      8.04 o 
  -4   9   2        5.04        3.12      3.11 o 
  -3   9   2       64.10       47.54      3.63 o 
  -2   9   2      129.57      118.67      5.05 o 
  -1   9   2      661.77      713.88     11.97 o 
   0   9   2        4.11        0.32      1.84 o 
   1   9   2        8.26        7.98      1.96 o 
   2   9   2      112.88      110.56      4.96 o 
   3   9   2       31.71       38.45      3.31 o 
   4   9   2       10.55        7.51      5.23 o 
   5   9   2      188.75      223.06     10.08 o 
   6   9   2       41.00       38.37      7.61 o 
   7   9   2       34.41       28.21      7.76 o 
   8   9   2        7.01        5.02      7.90 o 
  -7  10   2        9.21        0.57      6.39 o 
  -6  10   2       10.68        9.19      5.94 o 
  -5  10   2       33.02       38.71      6.05 o 
  -4  10   2      292.35      278.49      8.64 o 
  -3  10   2       65.71       69.95      4.35 o 
  -2  10   2        1.53        1.49      4.17 o 
  -1  10   2      415.31      409.81      9.13 o 
   0  10   2        1.19        0.46      2.09 o 
   1  10   2      167.69      178.00      5.16 o 
   2  10   2      195.27      221.69      6.78 o 
   3  10   2        8.87        5.76      3.47 o 
   4  10   2        8.57       -0.74      4.82 o 
   5  10   2       19.84       11.10      8.25 o 
   6  10   2        0.22        6.03      8.56 o 
   7  10   2        0.02        6.03     10.15 o 
  -7  11   2        0.87        3.13      6.72 o 
  -6  11   2       24.10       23.47     10.17 o 
  -5  11   2        2.89        5.57      4.01 o 
  -4  11   2        8.14        5.82      3.76 o 
  -3  11   2      404.84      463.30     11.60 o 
  -2  11   2       93.92      100.00      8.30 o 
  -1  11   2        6.69        5.69      3.26 o 
   0  11   2        1.11       -2.69      2.69 o 
   1  11   2       20.59       23.05      3.14 o 
   2  11   2      199.61      202.14      9.65 o 
   3  11   2        9.07        8.21      3.50 o 
   4  11   2       12.22        9.83      7.61 o 
   5  11   2        3.15       13.00      8.56 o 
   6  11   2       81.65       76.11     11.73 o 
  -6  12   2        4.88       12.97      6.21 o 
  -5  12   2       90.56      117.69     17.80 o 
  -4  12   2       19.65       24.27      4.46 o 
  -3  12   2       59.22       59.08      4.83 o 
  -2  12   2       88.16       84.65      8.47 o 
  -1  12   2      108.32      126.47      8.97 o 
   0  12   2       31.19       25.14      4.90 o 
   1  12   2       47.19       37.23      4.24 o 
   2  12   2       20.95       21.18      6.94 o 
   3  12   2        0.21        9.22      6.03 o 
   4  12   2       11.60       23.50      6.46 o 
   5  12   2       19.94       35.20     10.15 o 
   6  12   2        7.75        8.88      9.83 o 
  -5  13   2       12.98       12.75      9.81 o 
  -4  13   2        0.03       -2.19      5.31 o 
  -3  13   2       33.04       41.16      4.82 o 
  -2  13   2        1.20        3.38      4.85 o 
  -1  13   2       79.08       97.01     10.01 o 
   0  13   2        5.82        4.55      7.37 o 
   1  13   2       15.35        4.66      5.03 o 
   2  13   2       39.18       45.56      7.08 o 
   3  13   2        8.61       26.64      6.82 o 
   4  13   2        7.42        7.75     14.90 o 
   5  13   2       21.89       26.96     10.47 o 
  -4  14   2       21.74       25.92      6.28 o 
  -3  14   2        0.58        1.85      4.62 o 
  -2  14   2       19.82       17.61      6.16 o 
  -1  14   2        8.36       -2.11      8.79 o 
   0  14   2        3.11        3.06      5.94 o 
   1  14   2        4.93        1.65      5.94 o 
   2  14   2        0.76        7.61      8.56 o 
   3  14   2       20.35       26.83      9.20 o 
   4  14   2        1.85       -2.22      8.88 o 
  -2  15   2        2.12       -2.72      9.54 o 
  -1  15   2       34.87       42.72      7.51 o 
   0  15   2       20.13       33.84      7.06 o 
   1  15   2        0.85        1.86      6.61 o 
   2  15   2        1.72       -3.49      9.20 o 
 -10   1   3        1.69        0.00     11.10 o 
  -9   1   3        0.98        0.16      4.25 o 
  -8   1   3        0.52       -0.57      3.08 o 
  -7   1   3       12.12       16.91      3.44 o 
  -6   1   3        0.00        0.32      2.03 o 
  -5   1   3       84.76       76.28      3.53 o 
  -4   1   3      891.28     1032.40     17.34 o 
  -3   1   3      749.83      679.43     14.83 o 
  -2   1   3        1.52       18.29      1.33 o 
  -1   1   3     1198.65     1263.57     22.36 o 
   0   1   3      107.71      129.62      3.25 o 
   1   1   3      937.39      992.39     20.95 o 
   2   1   3       25.36       28.81      3.65 o 
   3   1   3     2884.87     2649.63     70.02 o 
   4   1   3      166.71      164.17     15.67 o 
   5   1   3      404.20      375.39     11.01 o 
   6   1   3       10.34        9.51      3.30 o 
   7   1   3        5.83        0.79      5.83 o 
   8   1   3       16.46       16.95      7.29 o 
   9   1   3        7.76       10.37      7.96 o 
 -10   2   3        4.66        5.71     11.73 o 
  -9   2   3        9.41        1.99      6.39 o 
  -8   2   3        2.66        4.69      3.21 o 
  -7   2   3       10.21        8.77      2.91 o 
  -6   2   3       10.27       12.47      2.22 o 
  -5   2   3       26.53       25.96      2.10 o 
  -4   2   3        2.13        3.68      1.44 o 
  -3   2   3      708.03      664.73     14.65 o 
  -2   2   3     1762.11     1795.26     63.11 o 
  -1   2   3        0.22       11.09      1.07 o 
   0   2   3     6907.17     6500.42    114.79 o 
   1   2   3     2159.96     2051.21     38.00 o 
   2   2   3      888.12      838.88     18.17 o 
   3   2   3      774.96      786.95     29.97 o 
   4   2   3     1188.34     1196.29     33.09 o 
   5   2   3        3.34        4.79      1.83 o 
   6   2   3       49.02       46.07      4.30 o 
   7   2   3      124.75      130.54     11.86 o 
   8   2   3       28.96       36.34      7.84 o 
   9   2   3        2.87        3.07      7.90 o 
 -10   3   3       15.19       16.81     12.69 o 
  -9   3   3        6.16       -6.60      6.63 o 
  -8   3   3        8.98        9.49      3.69 o 
  -7   3   3        0.21       -2.08      2.55 o 
  -6   3   3       11.41       12.91      2.26 o 
  -5   3   3       79.51       78.30      3.46 o 
  -4   3   3      306.55      326.64      6.92 o 
  -3   3   3     1717.07     1760.76     32.02 o 
  -2   3   3        3.25       12.59      3.01 o 
  -1   3   3      976.01      870.82     39.92 o 
   0   3   3       82.35       83.09      5.08 o 
   1   3   3       48.84       45.59      2.22 o 
   2   3   3     1509.61     1493.19     33.03 o 
   3   3   3     1053.45     1097.30     21.26 o 
   4   3   3        4.04        1.52      1.87 o 
   5   3   3       21.38        4.77      2.35 o 
   6   3   3       66.14       55.18      4.79 o 
   7   3   3      181.97      221.05      9.87 o 
   8   3   3        0.02        0.22      7.13 o 
   9   3   3        1.71        8.46      8.13 o 
 -10   4   3       11.93       -5.56      7.54 o 
  -9   4   3       14.55       -0.10      7.01 o 
  -8   4   3        2.75       -0.84      6.98 o 
  -7   4   3       33.09       27.30      6.00 o 
  -6   4   3      112.57      135.91      5.39 o 
  -5   4   3        8.37        5.67      2.12 o 
  -4   4   3      720.70      757.54     14.89 o 
  -3   4   3       62.40       27.27      3.49 o 
  -2   4   3      139.90      133.64      4.81 o 
  -1   4   3      127.55      111.21      4.29 o 
   1   4   3      240.01      256.89      5.17 o 
   2   4   3      167.15      136.84      3.53 o 
   3   4   3       58.22       58.25      4.03 o 
   4   4   3       56.10       62.53      3.42 o 
   5   4   3       17.71        7.97      2.53 o 
   6   4   3       15.31       30.45      4.44 o 
   7   4   3       12.94       15.68      3.64 o 
   8   4   3        3.67        5.95      7.36 o 
   9   4   3        1.37        4.70      7.84 o 
  -9   5   3        0.94       -7.01      7.01 o 
  -8   5   3       45.06       31.64      7.39 o 
  -7   5   3       22.10       26.09      5.49 o 
  -6   5   3       97.77      106.20      8.10 o 
  -5   5   3       26.70       23.15      2.63 o 
  -4   5   3       28.53       25.25      2.49 o 
  -3   5   3       96.47      105.70      7.08 o 
  -2   5   3      724.65      753.44     14.65 o 
  -1   5   3     1224.58     1201.36     20.21 o 
   0   5   3        2.65        3.09      1.53 o 
   1   5   3      246.16      222.13      4.84 o 
   2   5   3      752.44      769.63     13.36 o 
   3   5   3        0.37        4.97      1.54 o 
   4   5   3        0.94       -2.01      2.01 o 
   5   5   3       23.23       24.97      3.04 o 
   6   5   3      205.70      182.17      7.20 o 
   7   5   3       20.62       20.23      5.02 o 
   8   5   3       29.25       26.49      7.90 o 
   9   5   3        1.06        7.17      8.18 o 
  -9   6   3        2.17        4.76      9.51 o 
  -8   6   3       33.60        3.17      8.88 o 
  -7   6   3       42.04       26.90      4.79 o 
  -6   6   3      135.32      114.28      6.65 o 
  -5   6   3       20.19       20.34      3.27 o 
  -3   6   3       50.15       48.85      3.78 o 
  -2   6   3      390.75      409.47     12.91 o 
  -1   6   3      298.76      283.29      6.07 o 
   0   6   3      326.63      349.58      7.72 o 
   1   6   3      389.13      392.84      7.64 o 
   2   6   3       24.90       27.05      1.81 o 
   3   6   3      111.11      118.43      6.36 o 
   4   6   3      454.28      465.57     10.82 o 
   5   6   3       27.28       28.29      3.32 o 
   6   6   3        2.03       -2.09      4.28 o 
   7   6   3       41.28       51.53      5.92 o 
   8   6   3       86.83       66.91      9.26 o 
   9   6   3        7.42      -11.10     11.10 o 
  -9   7   3        1.33        2.22      9.51 o 
  -8   7   3       43.76       52.53      7.39 o 
  -7   7   3        3.27       -1.85      5.49 o 
  -6   7   3      190.74      184.25      8.00 o 
  -5   7   3        0.11       -3.23      3.23 o 
  -4   7   3       60.01       63.61      9.08 o 
  -3   7   3       24.89       12.78      1.88 o 
  -2   7   3       26.26       23.85      2.71 o 
  -1   7   3      422.48      436.24      9.60 o 
   0   7   3       39.55       32.39      2.01 o 
   1   7   3       24.32       25.43      2.01 o 
   2   7   3        2.80        5.95      1.73 o 
   3   7   3       84.91       86.50      5.75 o 
   4   7   3        5.75        2.35      2.56 o 
   5   7   3        3.97        0.00      5.83 o 
   6   7   3        3.25        0.72      4.52 o 
   7   7   3       12.56        5.97      5.35 o 
   8   7   3        4.64       -2.31      6.85 o 
  -8   8   3        9.31        6.40      6.46 o 
  -7   8   3       28.42       24.91      7.14 o 
  -6   8   3       17.82       10.40      4.31 o 
  -5   8   3       35.78       20.79      5.86 o 
  -4   8   3        0.81        2.03      2.77 o 
  -3   8   3      177.51      176.68      6.29 o 
  -2   8   3      402.09      407.26      9.53 o 
  -1   8   3       36.83       35.23      2.39 o 
   0   8   3      479.11      497.35      9.75 o 
   1   8   3       27.09       28.75      2.83 o 
   2   8   3       36.20       39.95      3.02 o 
   3   8   3        0.03        2.02      2.30 o 
   4   8   3      396.69      393.46     12.52 o 
   5   8   3       10.35       12.33      4.54 o 
   6   8   3        8.14       11.34      5.03 o 
   7   8   3        9.52        0.19      6.63 o 
   8   8   3        7.62        8.37      7.62 o 
  -8   9   3        0.72       -1.29      8.09 o 
  -7   9   3        3.19       -0.82      5.59 o 
  -6   9   3       39.47       35.47      5.05 o 
  -5   9   3       90.42      113.92      6.50 o 
  -4   9   3        5.16        1.85      3.06 o 
  -3   9   3       42.40       38.09      3.55 o 
  -2   9   3       23.16       22.89      3.02 o 
  -1   9   3        0.47        1.84      2.23 o 
   0   9   3       29.52       31.34      2.65 o 
   1   9   3      764.62      827.20     15.12 o 
   2   9   3       26.71       30.88      2.78 o 
   3   9   3      404.15      407.65     12.29 o 
   4   9   3       26.76       21.39      4.41 o 
   5   9   3        7.92        9.71      4.82 o 
   6   9   3        0.74       -2.60      8.25 o 
   7   9   3       44.41       30.23      7.92 o 
  -7  10   3        0.00       -1.48      6.27 o 
  -6  10   3        5.95       15.66      4.97 o 
  -5  10   3        9.26        7.20      3.75 o 
  -4  10   3      196.74      186.72     10.41 o 
  -3  10   3       65.89       54.19      4.19 o 
  -2  10   3       11.73       21.35      3.40 o 
  -1  10   3      261.40      281.27      8.07 o 
   0  10   3       86.36       97.30      8.84 o 
   1  10   3       45.99       51.30      3.17 o 
   2  10   3       24.84       25.67      3.86 o 
   3  10   3        2.03       -1.87      4.37 o 
   4  10   3       10.80        8.73      6.66 o 
   5  10   3       33.72       30.44      8.88 o 
   6  10   3       23.65       21.56      9.51 o 
   7  10   3       18.37       36.91      8.80 o 
  -7  11   3        0.76        4.34     12.61 o 
  -6  11   3       16.36       18.53      5.46 o 
  -5  11   3       17.36       20.15      4.33 o 
  -4  11   3        2.50        1.68      3.80 o 
  -3  11   3      133.44      177.95      9.11 o 
  -2  11   3       43.58       48.57      4.25 o 
  -1  11   3       36.10       35.31      3.81 o 
   0  11   3        0.51       -2.98      2.98 o 
   1  11   3      101.66       92.96      8.89 o 
   2  11   3       24.73       25.68      3.73 o 
   3  11   3       29.12       24.63      5.71 o 
   4  11   3        0.09       -3.49      7.29 o 
   5  11   3       50.62       59.62     10.47 o 
   6  11   3        4.31        5.07      9.20 o 
  -6  12   3        0.05        2.75      5.64 o 
  -5  12   3       29.81       43.08      5.11 o 
  -4  12   3      132.51      145.25      9.34 o 
  -3  12   3       76.53       98.26      6.28 o 
  -2  12   3      145.92      152.59      7.22 o 
  -1  12   3      138.31      178.42      7.47 o 
   0  12   3       30.64       20.67      4.83 o 
   1  12   3       44.04       36.94      6.09 o 
   2  12   3        6.34        7.04      5.14 o 
   3  12   3       12.86       13.51      6.34 o 
   4  12   3        2.07       -1.90      7.93 o 
   5  12   3       52.19       56.13     10.78 o 
   6  12   3        1.30       -4.76      9.83 o 
  -5  13   3       52.44       64.64      7.16 o 
  -4  13   3        4.86       -1.11      4.62 o 
  -3  13   3       20.19       26.76      4.81 o 
  -2  13   3       16.51       11.46      4.35 o 
  -1  13   3       19.24       14.47      5.31 o 
   0  13   3      139.59      152.72     15.81 o 
   1  13   3       18.62       16.76      6.44 o 
   2  13   3       38.92       33.62      8.56 o 
   3  13   3       44.84       45.03      9.20 o 
   4  13   3        0.34       12.56     13.95 o 
   5  13   3        0.86        5.71      9.83 o 
  -4  14   3       16.53       15.55      5.18 o 
  -3  14   3       26.36       24.03      5.12 o 
  -2  14   3       15.74        8.27      7.69 o 
  -1  14   3       66.69       58.43     11.90 o 
   0  14   3        0.39       14.11      6.05 o 
   1  14   3       25.88       28.61      6.61 o 
   2  14   3       18.30       21.56      9.20 o 
   3  14   3       34.69       28.54      9.51 o 
  -2  15   3       24.93       13.19     14.98 o 
  -1  15   3        6.80        4.16      6.72 o 
   0  15   3       61.83       71.35      7.96 o 
   1  15   3       15.79       32.03      9.83 o 
  -9   0   4       24.73       27.63      5.24 o 
  -8   0   4        6.94        9.83      4.22 o 
  -7   0   4       23.10       20.43      3.97 o 
  -6   0   4       32.36       43.38      5.72 o 
  -5   0   4      959.55      828.23     18.88 o 
  -4   0   4       32.08       33.26      3.67 o 
  -3   0   4     2498.27     2425.80     62.49 o 
  -2   0   4     1055.65     1029.53     26.94 o 
  -1   0   4     2508.22     2540.56     45.16 o 
   0   0   4      244.30      246.40      5.91 o 
   1   0   4     4600.39     4242.51    110.98 o 
   2   0   4     2094.72     1368.09     56.45 o 
   3   0   4     1055.33     1019.66    128.91 o 
   4   0   4      457.98      440.91     13.40 o 
   5   0   4       79.04       40.28      5.07 o 
   6   0   4        1.30       -3.49      6.66 o 
   7   0   4       75.37       76.74     11.73 o 
   8   0   4      237.10      263.22     22.52 o 
   9   0   4       38.61       47.89     13.00 o 
 -10   1   4        0.58       -1.90     11.10 o 
  -9   1   4       35.35       48.59      4.27 o 
  -8   1   4       44.40       47.83      3.94 o 
  -7   1   4      345.12      340.10      7.63 o 
  -6   1   4       20.76       19.89      2.34 o 
  -5   1   4      411.56      453.59      7.55 o 
  -4   1   4      108.40      102.70      3.69 o 
  -3   1   4     1051.06      958.75     27.81 o 
  -2   1   4      465.49      442.47      8.64 o 
  -1   1   4    10634.92    10220.33    136.23 o 
   0   1   4       17.26       32.09      1.69 o 
   1   1   4      364.35      352.67      9.71 o 
   2   1   4        1.69        3.76      1.46 o 
   3   1   4       14.41       14.69      1.88 o 
   4   1   4       50.43       29.75      5.37 o 
   5   1   4       84.53       80.09      7.06 o 
   6   1   4       23.25       21.92      5.59 o 
   7   1   4        3.10        3.72      6.16 o 
   8   1   4       10.69       19.69      7.61 o 
   9   1   4       17.10       30.69      8.84 o 
 -10   2   4       18.85       29.98      7.31 o 
  -9   2   4       51.26       44.10      5.63 o 
  -8   2   4        8.78        3.43      3.72 o 
  -7   2   4      116.93      114.70      5.01 o 
  -6   2   4      188.75      192.59      5.37 o 
  -5   2   4      647.34      626.73     10.86 o 
  -4   2   4      301.42      348.72      5.87 o 
  -3   2   4     2192.87     2161.44     34.29 o 
  -2   2   4      336.90      372.73      7.49 o 
  -1   2   4     3398.27     3251.05     66.98 o 
   0   2   4      101.88      125.41      3.47 o 
   1   2   4     1211.49     1179.68     24.88 o 
   2   2   4     1215.20     1156.20     29.16 o 
   3   2   4     1305.10     1245.81     28.18 o 
   4   2   4      533.58      550.44     31.87 o 
   5   2   4        1.73       -1.28      2.17 o 
   6   2   4       51.00       58.97      6.81 o 
   7   2   4      146.67      152.14     12.63 o 
   8   2   4       44.17       41.35      8.41 o 
   9   2   4      102.29      131.79     13.90 o 
 -10   3   4       21.68       20.16      7.99 o 
  -9   3   4       94.57       66.73      8.44 o 
  -8   3   4       15.19       15.22      3.96 o 
  -7   3   4       86.74      102.96      5.16 o 
  -6   3   4       55.48       57.07      3.10 o 
  -5   3   4       90.81      102.79      5.25 o 
  -4   3   4      385.14      374.70      8.39 o 
  -3   3   4      710.16      638.42     17.04 o 
  -2   3   4       33.46       55.96      5.19 o 
  -1   3   4      304.69      283.77      6.42 o 
   0   3   4      878.59      949.69     20.33 o 
   1   3   4     2522.64     2425.56     50.28 o 
   2   3   4      440.42      494.38     21.23 o 
   3   3   4       24.21       21.70      1.96 o 
   4   3   4      153.02      139.93      5.70 o 
   5   3   4       99.97       89.49      5.40 o 
   6   3   4      235.30      231.15     15.39 o 
   7   3   4      220.91      287.27     15.68 o 
   8   3   4        1.11        5.29      7.51 o 
   9   3   4       27.92       39.11      9.48 o 
 -10   4   4       51.60       33.71      8.38 o 
  -9   4   4        2.22        6.44      7.01 o 
  -8   4   4       24.60       28.42      4.38 o 
  -7   4   4       22.04       20.88      3.82 o 
  -6   4   4        5.52        4.77      2.92 o 
  -5   4   4      136.77      121.89      5.76 o 
  -4   4   4       95.06       82.30      4.58 o 
  -3   4   4        2.30        1.20      1.68 o 
  -2   4   4      772.59      823.42     15.67 o 
   0   4   4      141.55      132.54      3.49 o 
   1   4   4     1152.92     1096.31     18.47 o 
   2   4   4      337.04      318.06      7.38 o 
   3   4   4       29.03       37.44      2.48 o 
   4   4   4        7.75       13.37      2.30 o 
   5   4   4       26.77       33.56      3.11 o 
   6   4   4        4.11        5.11      3.18 o 
   7   4   4      140.33      164.28      8.87 o 
   8   4   4       63.26       62.26      9.16 o 
   9   4   4        3.20        1.52      7.94 o 
  -9   5   4        8.52        2.22      9.51 o 
  -8   5   4      115.25      100.50     15.32 o 
  -7   5   4       63.27       54.56      5.02 o 
  -6   5   4        0.02       -1.12      3.35 o 
  -5   5   4       10.56        4.98      2.92 o 
  -3   5   4        0.81        1.68      1.81 o 
  -2   5   4     2236.02     2278.67     46.12 o 
  -1   5   4     1395.38     1307.32     21.98 o 
   0   5   4       61.30       54.98      3.19 o 
   1   5   4      128.06      124.77      4.58 o 
   2   5   4      518.43      509.23      9.42 o 
   3   5   4       22.01       12.01      2.10 o 
   4   5   4        0.06       -0.76      2.17 o 
   5   5   4     1159.29     1213.67     24.27 o 
   6   5   4       23.40       18.54      3.60 o 
   7   5   4        0.92        2.27      4.60 o 
   8   5   4       13.70       13.56      8.56 o 
   9   5   4       30.12       21.25      8.52 o 
  -9   6   4       17.56       19.03     10.47 o 
  -8   6   4       23.41        2.89      6.16 o 
  -7   6   4       40.50       42.49      4.96 o 
  -6   6   4        0.37        1.89      4.41 o 
  -5   6   4       15.34       12.25      3.21 o 
  -3   6   4      257.83      259.91      7.75 o 
  -2   6   4      126.14      146.15      6.55 o 
  -1   6   4     1102.24     1114.05     18.98 o 
   0   6   4     1395.08     1412.91     30.34 o 
   1   6   4      595.25      657.80     11.80 o 
   2   6   4       20.90       28.52      1.92 o 
   3   6   4      571.81      576.01     10.77 o 
   4   6   4      418.78      423.16     16.62 o 
   5   6   4      619.31      644.72     17.48 o 
   6   6   4        0.25       -0.62      4.30 o 
   7   6   4       45.50       41.22      5.86 o 
   8   6   4       71.52       79.45      9.93 o 
  -9   7   4        2.93        3.49     10.15 o 
  -8   7   4        2.51        3.06      6.23 o 
  -7   7   4       86.84       77.97      5.94 o 
  -6   7   4        0.06       -1.04      3.81 o 
  -5   7   4        0.00        0.13      3.12 o 
  -4   7   4       22.08       14.95      2.85 o 
  -3   7   4       71.70       56.89      3.86 o 
  -2   7   4      542.87      560.21     11.89 o 
  -1   7   4      301.88      310.62      6.74 o 
   0   7   4       55.57       57.32      3.91 o 
   1   7   4      222.58      236.43      6.15 o 
   2   7   4      186.77      168.34      4.89 o 
   3   7   4     1192.98     1245.16     21.56 o 
   4   7   4        8.38       15.00      3.01 o 
   5   7   4      197.41      210.87      9.53 o 
   6   7   4       44.80       39.62      5.47 o 
   7   7   4        0.02        1.89      5.47 o 
   8   7   4        6.91       13.32     11.73 o 
  -8   8   4        0.10       -6.27      6.27 o 
  -7   8   4        5.69        4.23      5.18 o 
  -6   8   4       72.18       59.46      5.33 o 
  -5   8   4       91.54       78.82      5.72 o 
  -4   8   4      108.04      121.09      9.70 o 
  -3   8   4       14.17       17.70      4.58 o 
  -2   8   4       38.50       40.50      3.11 o 
  -1   8   4       35.25       26.63      2.23 o 
   0   8   4        9.85       14.21      2.31 o 
   1   8   4     1071.00     1033.85     23.10 o 
   2   8   4      413.60      432.21      8.95 o 
   3   8   4       17.06       13.31      2.78 o 
   4   8   4      133.89      171.86      8.73 o 
   5   8   4       42.38       40.29      5.22 o 
   6   8   4       12.13       17.56      5.33 o 
   7   8   4        9.07        6.30      5.66 o 
   8   8   4       11.55       11.10     12.69 o 
  -8   9   4       37.42       33.58      7.49 o 
  -7   9   4        3.18        7.24      5.69 o 
  -6   9   4        0.06        4.91      5.04 o 
  -5   9   4       38.56       29.63      3.99 o 
  -4   9   4      184.11      171.44      6.92 o 
  -3   9   4      287.86      286.12      8.22 o 
  -2   9   4       33.57       24.64      3.15 o 
  -1   9   4      241.24      248.82      7.43 o 
   0   9   4      634.36      672.71     12.74 o 
   1   9   4      463.58      503.89     11.13 o 
   2   9   4      115.92      123.85      5.41 o 
   3   9   4      662.71      684.29     21.90 o 
   4   9   4        3.57        3.10      4.33 o 
   5   9   4        9.07        7.97      4.92 o 
   6   9   4       77.50       77.80      7.02 o 
   7   9   4        1.05       -4.92      7.16 o 
  -7  10   4        1.11        9.13      6.07 o 
  -6  10   4       39.68       38.21      4.68 o 
  -5  10   4       21.15       16.04      4.06 o 
  -4  10   4      106.40      112.68      6.64 o 
  -3  10   4       25.31       33.03      3.90 o 
  -2  10   4        0.54        3.25      3.14 o 
  -1  10   4      529.70      560.75     12.66 o 
   0  10   4      127.97      160.33      9.21 o 
   1  10   4       14.71       21.08      2.74 o 
   2  10   4      225.31      265.75      9.47 o 
   3  10   4        2.73        4.43      6.18 o 
   4  10   4       10.30        6.11      5.27 o 
   5  10   4        4.72        2.72      4.94 o 
   6  10   4        4.65       -0.75      6.85 o 
   7  10   4        9.69       11.34      7.85 o 
  -7  11   4        0.48        3.41      8.43 o 
  -6  11   4        2.26        0.11      4.41 o 
  -5  11   4       18.58       14.48      4.33 o 
  -4  11   4        4.18        1.36      3.90 o 
  -3  11   4       49.81       55.05      4.74 o 
  -2  11   4      178.58      203.50      7.64 o 
  -1  11   4       19.78       16.96      3.52 o 
   0  11   4      171.82      192.71     10.71 o 
   1  11   4      389.77      425.59     13.38 o 
   2  11   4      221.34      281.89     16.71 o 
   3  11   4       58.28       54.80      6.49 o 
   4  11   4       25.54       24.93      6.14 o 
   5  11   4        0.04       -3.81      8.25 o 
   6  11   4       11.38        2.22      9.51 o 
  -6  12   4       32.41       35.15      6.42 o 
  -5  12   4        3.42        2.41      4.54 o 
  -4  12   4        0.26        6.48      4.32 o 
  -3  12   4       17.92       17.97      4.35 o 
  -2  12   4       24.06       29.86      4.38 o 
  -1  12   4        1.56        3.83      3.81 o 
   0  12   4       92.52       96.71      8.97 o 
   1  12   4        3.39       -1.46      4.36 o 
   2  12   4       13.20       24.89      6.91 o 
   3  12   4        3.10        0.21      5.95 o 
   4  12   4        0.74       -0.32      7.93 o 
   5  12   4        0.01       -0.95      8.88 o 
  -5  13   4       19.58       22.94      6.44 o 
  -4  13   4        0.33        4.54      5.13 o 
  -3  13   4        1.49       -4.27      4.27 o 
  -2  13   4      127.29      114.55      6.79 o 
  -1  13   4       49.60       49.93      5.63 o 
   0  13   4      228.40      268.17     11.63 o 
   1  13   4       69.58       66.27      8.15 o 
   2  13   4        5.54       -5.19      8.56 o 
   3  13   4       41.74       35.84      9.51 o 
   4  13   4        0.95       14.81     18.39 o 
  -4  14   4       27.66       34.71      5.54 o 
  -3  14   4       11.96        4.86      4.91 o 
  -2  14   4        6.28        2.51      6.04 o 
  -1  14   4        0.80       -2.41      9.31 o 
   0  14   4        0.51        0.30     10.32 o 
   1  14   4       14.34       16.53     12.21 o 
   2  14   4       45.14       37.74      9.83 o 
   3  14   4        0.20        3.17      8.88 o 
  -1  15   4       14.47       11.70      7.06 o 
   0  15   4       31.79       25.63      6.84 o 
   1  15   4        1.66        1.27      8.88 o 
 -10   1   5       17.78       35.96      8.40 o 
  -9   1   5       29.55       32.41      4.12 o 
  -8   1   5       17.84       19.48      3.23 o 
  -7   1   5       13.18        8.46      2.73 o 
  -6   1   5      321.43      359.22      6.72 o 
  -5   1   5      450.88      477.06      7.89 o 
  -4   1   5        6.36       11.62      1.54 o 
  -3   1   5     1601.24     1600.80     29.48 o 
  -2   1   5       49.47       35.99      3.11 o 
  -1   1   5      374.91      356.80      6.42 o 
   0   1   5     4501.36     4527.46     66.37 o 
   1   1   5     1105.37     1026.07     41.15 o 
   2   1   5     1937.91     2144.09     44.90 o 
   3   1   5      243.33      225.57      8.28 o 
   4   1   5       85.25       80.23      6.03 o 
   5   1   5      240.25      222.85      9.02 o 
   6   1   5       35.02       31.53      6.04 o 
   7   1   5       15.75       13.16      6.73 o 
   8   1   5        0.03       10.62      8.07 o 
   9   1   5       29.09       32.51      9.42 o 
 -10   2   5       96.06      102.52     11.42 o 
  -9   2   5        8.96       15.64      6.44 o 
  -8   2   5       10.23       14.31      3.51 o 
  -7   2   5      148.15      153.47      5.49 o 
  -6   2   5        1.97       -0.55      2.07 o 
  -5   2   5      106.43       96.50      5.74 o 
  -4   2   5       59.23       54.77      2.48 o 
  -3   2   5       40.63       54.16      2.45 o 
  -2   2   5      613.74      588.45     13.06 o 
   0   2   5       55.39       46.62      3.46 o 
   1   2   5       28.38       29.81      2.62 o 
   2   2   5        3.87        2.16      1.24 o 
   3   2   5        9.19        2.72      1.55 o 
   4   2   5      297.37      290.55     11.33 o 
   5   2   5        8.11       16.28      3.76 o 
   6   2   5       66.24       60.25     10.15 o 
   7   2   5        0.26       16.79      6.91 o 
   8   2   5       16.14       17.57      7.96 o 
   9   2   5       22.56       28.02      8.74 o 
 -10   3   5      110.66      133.51     15.86 o 
  -9   3   5        0.48       13.71      6.82 o 
  -8   3   5       37.32       40.41      4.04 o 
  -7   3   5      134.03      124.01      5.68 o 
  -6   3   5       18.38       16.75      2.53 o 
  -5   3   5       84.95       81.59      4.43 o 
  -4   3   5     1502.82     1505.37     31.35 o 
  -3   3   5       27.68       27.89      3.07 o 
  -2   3   5      119.96      118.11      6.45 o 
  -1   3   5      104.06      100.24      3.16 o 
   0   3   5     1361.91     1483.59     31.22 o 
   1   3   5      148.79      157.85      9.51 o 
   2   3   5        1.10        4.56      1.49 o 
   3   3   5      133.99      130.05      4.74 o 
   4   3   5      607.86      595.55     12.74 o 
   5   3   5      193.95      188.76      6.45 o 
   6   3   5      638.27      678.49     18.20 o 
   7   3   5       22.82       25.12      4.88 o 
   8   3   5        0.23        2.64      5.08 o 
   9   3   5        2.64        4.25      8.35 o 
 -10   4   5        0.43       -0.32      9.83 o 
  -9   4   5       46.68       49.15     10.78 o 
  -8   4   5      189.42      201.81     10.36 o 
  -7   4   5        2.49       -1.94      3.89 o 
  -6   4   5        8.03        3.43      3.19 o 
  -5   4   5        4.96        6.59      2.80 o 
  -4   4   5        1.32       15.68      3.02 o 
  -3   4   5      139.59      141.08      4.92 o 
  -2   4   5       55.57       44.26      2.35 o 
  -1   4   5      105.51       89.69      7.26 o 
   0   4   5      183.30      194.85      8.10 o 
   1   4   5      380.11      385.85      8.48 o 
   2   4   5      156.29      159.23      4.95 o 
   3   4   5      106.70       94.62      4.31 o 
   4   4   5       33.63       37.87      2.84 o 
   5   4   5        6.70       12.48      2.84 o 
   6   4   5      121.62      141.82      6.65 o 
   7   4   5       23.70       26.58      4.95 o 
   8   4   5       51.49       48.94      9.06 o 
   9   4   5        0.06        6.74      8.26 o 
  -9   5   5        6.66        9.20      9.51 o 
  -8   5   5       34.40       35.58      6.07 o 
  -7   5   5        4.63       15.42      4.30 o 
  -6   5   5      198.20      218.72      8.28 o 
  -5   5   5        3.98        6.88      3.10 o 
  -4   5   5      289.13      282.78     11.12 o 
  -3   5   5      139.98      136.52      6.03 o 
  -2   5   5      843.21      881.72     18.91 o 
  -1   5   5      859.13      827.21     18.44 o 
   0   5   5        0.75        5.79      1.48 o 
   1   5   5        0.96        0.57      1.39 o 
   2   5   5      118.45      133.78      3.95 o 
   3   5   5        2.73        2.69      2.03 o 
   4   5   5       91.63       76.84      4.70 o 
   5   5   5      189.70      197.38      7.33 o 
   6   5   5      279.43      332.68     13.82 o 
   7   5   5       45.24       37.01      8.04 o 
   8   5   5       41.22       35.95      8.80 o 
  -9   6   5        0.02       -5.76      6.36 o 
  -8   6   5        9.53        8.01      5.40 o 
  -7   6   5        1.20       -4.00      4.00 o 
  -6   6   5      403.67      389.33     11.50 o 
  -5   6   5       21.54       20.87      3.53 o 
  -3   6   5        3.23        1.74      2.42 o 
  -2   6   5      228.02      221.04      6.17 o 
  -1   6   5      360.93      341.74      7.08 o 
   0   6   5      346.90      323.63      8.61 o 
   1   6   5       29.23       39.35      2.92 o 
   2   6   5      459.99      487.91      9.29 o 
   3   6   5        0.02        0.03      3.35 o 
   4   6   5      269.01      272.90      8.10 o 
   5   6   5      289.05      316.63      9.32 o 
   6   6   5        0.60       -2.66      4.42 o 
   7   6   5        3.01       -3.85      7.22 o 
   8   6   5       15.92       21.07      8.18 o 
  -9   7   5        4.48        2.10      6.72 o 
  -8   7   5        1.26       -1.11      8.72 o 
  -7   7   5       60.19       58.11      5.54 o 
  -6   7   5       31.46       29.03      4.42 o 
  -5   7   5       18.19        7.37      5.22 o 
  -4   7   5      590.37      597.75     13.05 o 
  -3   7   5        0.18        6.35      2.01 o 
  -2   7   5     1327.37     1368.17     25.89 o 
  -1   7   5       19.41       17.97      1.90 o 
   0   7   5      202.85      193.03      6.76 o 
   1   7   5       39.63       39.72      2.39 o 
   2   7   5      157.48      135.37      5.43 o 
   3   7   5        0.11        3.76      2.63 o 
   4   7   5      712.74      794.28     17.17 o 
   5   7   5        0.70        3.26      4.37 o 
   6   7   5       39.13       34.70      5.56 o 
   7   7   5       15.71        6.22      5.78 o 
   8   7   5        0.22       -2.31      7.96 o 
  -8   8   5       13.00        7.02      6.68 o 
  -7   8   5       11.49        4.73      4.61 o 
  -6   8   5       39.21       37.71      4.29 o 
  -5   8   5       48.09       27.76      3.72 o 
  -4   8   5       52.84       37.85      6.09 o 
  -3   8   5       22.51       21.04      4.21 o 
  -2   8   5        9.14       17.83      2.85 o 
  -1   8   5      215.20      224.89      6.78 o 
   0   8   5      359.73      377.25      9.16 o 
   1   8   5       26.35       31.42      2.76 o 
   2   8   5      281.33      282.25      7.71 o 
   3   8   5      503.79      533.10     12.39 o 
   4   8   5      174.60      197.90      7.41 o 
   5   8   5       27.21       19.59      5.06 o 
   6   8   5       32.13       32.05      5.85 o 
   7   8   5       22.39       13.35      5.92 o 
  -8   9   5        0.82        1.04      8.99 o 
  -7   9   5        0.04       -1.75      5.45 o 
  -6   9   5      140.85      134.30      7.17 o 
  -5   9   5        0.35       -2.91      3.46 o 
  -4   9   5        2.47        3.00      3.31 o 
  -3   9   5       17.84       12.25      3.43 o 
  -2   9   5      181.28      177.32      6.66 o 
  -1   9   5       78.45       84.23      6.27 o 
   0   9   5        6.41        8.53      2.33 o 
   1   9   5      280.95      286.96      7.83 o 
   2   9   5      202.32      232.04      7.07 o 
   3   9   5       21.27       27.61      3.48 o 
   4   9   5       73.17       72.23      5.93 o 
   5   9   5       39.30       42.32      5.75 o 
   6   9   5        0.15       -1.69      5.27 o 
   7   9   5        1.46       -1.89      7.24 o 
  -7  10   5        3.30        2.54      5.12 o 
  -6  10   5       10.78        5.52      7.92 o 
  -5  10   5       10.49       11.17      3.99 o 
  -4  10   5       30.32       28.36      4.12 o 
  -3  10   5      237.70      240.69      9.02 o 
  -2  10   5        5.08        6.30      3.34 o 
  -1  10   5      280.96      303.75      8.84 o 
   0  10   5      131.62      133.09      6.33 o 
   1  10   5       89.37       93.30      5.86 o 
   2  10   5      436.14      469.86     12.95 o 
   3  10   5      109.62      103.52     14.43 o 
   4  10   5       20.75       12.97      4.90 o 
   5  10   5        1.12       -3.11      4.98 o 
   6  10   5        9.23        4.75      7.00 o 
   7  10   5        0.15       -6.34      9.83 o 
  -7  11   5        0.08       -0.82     11.24 o 
  -6  11   5        1.64       -2.57      4.98 o 
  -5  11   5        0.13       -2.16      4.67 o 
  -4  11   5      143.88      140.90      7.32 o 
  -3  11   5       65.23       71.78      5.01 o 
  -2  11   5        7.34       -0.34      3.69 o 
  -1  11   5       87.34       84.44      5.34 o 
   0  11   5       38.17       40.41      3.99 o 
   1  11   5        9.40       11.09      3.44 o 
   2  11   5       65.96       53.71      6.32 o 
   3  11   5       30.73       25.98      5.91 o 
   4  11   5       31.83       38.89      6.84 o 
   5  11   5        1.16       -6.98      8.56 o 
   6  11   5        0.05       -9.20      9.20 o 
  -6  12   5        8.21        7.51      7.95 o 
  -5  12   5       36.85       29.61      5.12 o 
  -4  12   5        3.61        5.64      4.48 o 
  -3  12   5      125.54      125.78      7.18 o 
  -2  12   5        0.02       -2.91      3.82 o 
  -1  12   5        0.02        4.76      3.80 o 
   0  12   5      108.78      129.69      6.80 o 
   1  12   5       39.82       26.30      4.79 o 
   2  12   5        9.06        9.31      5.49 o 
   3  12   5        0.83       -2.11      5.69 o 
   4  12   5       12.37       12.69      8.88 o 
   5  12   5        3.82       -8.88      8.88 o 
  -5  13   5       19.30       25.72      5.81 o 
  -4  13   5        0.09       -3.82      4.64 o 
  -3  13   5       51.32       37.68      5.10 o 
  -2  13   5       20.97       22.58      4.68 o 
  -1  13   5        0.61       -0.93      6.27 o 
   0  13   5       57.30       54.69      7.96 o 
   1  13   5       55.73       61.30      9.83 o 
   2  13   5        2.49       -3.69      5.56 o 
   3  13   5        8.86        7.93      8.56 o 
   4  13   5        0.03       -1.90      8.56 o 
  -4  14   5        9.32        3.42      6.68 o 
  -3  14   5        0.21       -4.87      4.88 o 
  -2  14   5       53.75       56.49      5.59 o 
  -1  14   5        0.53       -6.44      6.44 o 
   0  14   5       29.41       16.11      6.29 o 
   1  14   5        5.24        0.68     11.42 o 
   2  14   5       11.82        8.56      8.56 o 
   3  14   5        0.16       -7.29      8.56 o 
 -10   0   6        0.88        3.81      6.27 o 
  -9   0   6        0.51        5.77      5.94 o 
  -8   0   6       10.93        3.74      4.36 o 
  -7   0   6       70.97       80.89      5.02 o 
  -6   0   6      317.14      318.32      8.19 o 
  -5   0   6     3394.00     3353.60     67.46 o 
  -4   0   6      149.38      136.90      5.02 o 
  -3   0   6     1423.10     1480.35     60.57 o 
  -2   0   6     2114.24     2093.66     75.95 o 
  -1   0   6     2866.71     2852.38     88.69 o 
   0   0   6      697.97      715.64     19.77 o 
   1   0   6     4179.47     4015.33    113.06 o 
   2   0   6     1922.11     1861.61     72.46 o 
   3   0   6      839.25     1009.42     44.08 o 
   5   0   6      222.22      239.43     17.76 o 
   6   0   6       20.10       16.81      8.25 o 
   7   0   6      135.31      145.24     18.39 o 
   8   0   6      341.62      333.93     25.37 o 
   9   0   6       89.80       86.58     16.17 o 
 -10   1   6       11.12       28.95      4.90 o 
  -9   1   6       82.91       75.99      5.82 o 
  -8   1   6       23.45       19.76      3.32 o 
  -7   1   6      278.42      273.15      6.19 o 
  -6   1   6        0.33        0.15      1.98 o 
  -5   1   6        4.38       10.92      2.01 o 
  -4   1   6       13.18       12.66      1.60 o 
  -3   1   6     3945.31     3872.01     62.46 o 
  -2   1   6      605.67      598.70      9.81 o 
  -1   1   6     5378.92     5364.16    152.39 o 
   0   1   6        3.60       15.59      1.84 o 
   1   1   6      859.30      818.46     15.77 o 
   2   1   6      520.11      488.21     12.08 o 
   3   1   6       33.13       20.52      2.29 o 
   4   1   6        5.25        4.42      3.36 o 
   5   1   6       34.24       39.17      5.38 o 
   6   1   6      185.11      190.04     26.32 o 
   7   1   6        2.08       11.35      7.06 o 
   8   1   6        2.73       17.31      8.41 o 
   9   1   6        2.86       18.00      8.67 o 
 -10   2   6       28.11       43.29      7.39 o 
  -9   2   6        1.59        4.19      5.90 o 
  -8   2   6       71.67       65.88      4.78 o 
  -7   2   6      171.00      157.41      6.61 o 
  -6   2   6       28.15       22.24      2.33 o 
  -5   2   6        1.56       -1.50      1.50 o 
  -4   2   6      147.13      135.01      4.16 o 
  -3   2   6     4414.28     4679.28     67.01 o 
  -1   2   6      197.61      162.97      3.97 o 
   0   2   6      659.24      662.84     15.50 o 
   1   2   6      219.44      279.82      7.84 o 
   2   2   6      811.57      973.59     26.65 o 
   3   2   6      102.11       80.42      8.33 o 
   4   2   6      234.84      239.66      6.78 o 
   5   2   6       54.48       46.84      3.50 o 
   6   2   6       31.59       15.54      8.25 o 
   7   2   6      274.66      316.10     16.70 o 
   8   2   6       37.03       33.29      8.86 o 
   9   2   6        7.77       13.09      5.81 o 
 -10   3   6       45.55       58.67     11.42 o 
  -9   3   6      103.07       89.11     12.05 o 
  -8   3   6       78.19       99.60      9.80 o 
  -7   3   6       48.48       47.55      4.07 o 
  -6   3   6       10.24        9.54      2.88 o 
  -5   3   6       10.10       15.15      1.72 o 
  -4   3   6      226.81      242.07      7.69 o 
  -3   3   6        0.16       12.23      1.32 o 
  -2   3   6      336.28      304.30      7.55 o 
  -1   3   6     8846.61     9006.26    158.96 o 
   0   3   6     1300.47     1367.84     22.69 o 
   1   3   6      662.43      699.08     15.64 o 
   2   3   6       43.42       46.22      7.53 o 
   3   3   6       94.80       93.19      5.57 o 
   4   3   6      520.37      535.68     12.40 o 
   5   3   6       44.07       41.74      3.27 o 
   6   3   6        7.75       17.01      4.34 o 
   7   3   6        0.07        9.02      4.72 o 
   8   3   6       63.60       80.64     16.02 o 
   9   3   6        3.11       20.89      8.94 o 
 -10   4   6       15.40       11.42     10.15 o 
  -9   4   6       33.53       55.46      5.88 o 
  -8   4   6      333.68      328.92     13.07 o 
  -7   4   6       20.19       19.87      4.37 o 
  -6   4   6        0.14        0.65      3.96 o 
  -5   4   6      763.54      709.87     19.84 o 
  -4   4   6      949.37      886.24     20.27 o 
  -3   4   6     1210.60     1223.57     23.07 o 
  -2   4   6     1164.50     1143.12     31.83 o 
  -1   4   6     1753.49     1995.33     34.38 o 
   0   4   6     1445.35     1681.52     30.56 o 
   1   4   6      221.03      210.08      8.93 o 
   2   4   6     2106.37     2060.96     38.70 o 
   3   4   6      542.99      517.88     11.34 o 
   4   4   6       31.46       56.75      5.26 o 
   5   4   6      455.42      481.38     11.56 o 
   6   4   6        6.55        4.23      4.25 o 
   7   4   6      108.26      123.19      8.33 o 
   8   4   6        1.49        7.61      8.29 o 
  -9   5   6        8.23        5.77      8.09 o 
  -8   5   6       12.71       12.62      8.21 o 
  -7   5   6       51.52       50.28      4.97 o 
  -6   5   6      624.82      659.05     16.22 o 
  -5   5   6      277.60      309.47      8.45 o 
  -4   5   6        3.54        6.38      2.20 o 
  -3   5   6      500.58      473.09     12.40 o 
  -2   5   6     1242.38     1305.60     24.52 o 
  -1   5   6        0.84       17.66      2.12 o 
   0   5   6      623.25      548.52     12.28 o 
   1   5   6     1692.31     1633.08     27.35 o 
   2   5   6      106.83      117.18      4.89 o 
   3   5   6       66.02       67.80      6.91 o 
   4   5   6       70.31       51.17      3.55 o 
   5   5   6       20.25       21.09      4.17 o 
   6   5   6      220.16      254.80      8.75 o 
   7   5   6       26.13       17.74      8.26 o 
   8   5   6        1.38       -5.10      7.61 o 
  -9   6   6        5.20        5.41      6.49 o 
  -8   6   6        0.02       -3.31      4.68 o 
  -7   6   6        0.67        4.94      4.25 o 
  -6   6   6      419.98      429.83     12.29 o 
  -5   6   6      390.05      387.55     10.57 o 
  -4   6   6      441.36      452.69     14.16 o 
  -3   6   6        0.06       -2.06      2.06 o 
  -2   6   6       31.52       22.21      3.74 o 
  -1   6   6      135.22      138.70      6.00 o 
   0   6   6      478.84      485.39      9.33 o 
   1   6   6       40.08       53.42      3.63 o 
   2   6   6      169.14      200.68      5.30 o 
   3   6   6      547.93      574.86     12.87 o 
   4   6   6       27.56       19.64      4.17 o 
   5   6   6       25.24       31.56      3.86 o 
   6   6   6        0.04        3.95      4.03 o 
   7   6   6        3.59       -1.83      7.71 o 
   8   6   6        0.07       -1.80      7.94 o 
  -9   7   6        0.50       -6.59      6.59 o 
  -8   7   6       13.56       16.86      5.27 o 
  -7   7   6       28.76       26.76      5.04 o 
  -6   7   6        0.22        2.38      3.50 o 
  -5   7   6        1.74        9.09      4.30 o 
  -4   7   6       45.01       43.95      5.77 o 
  -3   7   6      121.90      137.03      6.39 o 
  -2   7   6      439.17      432.57     11.03 o 
  -1   7   6      133.53      127.65      4.90 o 
   0   7   6      833.97      772.01     35.12 o 
   1   7   6      210.40      223.62      5.77 o 
   2   7   6      111.89      106.03      4.46 o 
   3   7   6        3.34        0.77      2.76 o 
   4   7   6      275.27      292.54      9.04 o 
   5   7   6       37.16       32.75      3.97 o 
   6   7   6       41.33       39.68      5.82 o 
   7   7   6        1.79       -7.18      7.18 o 
   8   7   6        2.50        3.49      8.30 o 
  -8   8   6       18.31       28.23      5.93 o 
  -7   8   6        3.00       -5.00      5.54 o 
  -6   8   6       49.17       38.38      4.32 o 
  -5   8   6       16.20        5.67      3.29 o 
  -4   8   6      116.10      110.79      7.96 o 
  -3   8   6      220.10      232.95      7.64 o 
  -2   8   6      282.77      315.80      8.61 o 
  -1   8   6        8.83       13.59      2.72 o 
   0   8   6       61.21       72.38      6.09 o 
   1   8   6      281.97      301.06      7.15 o 
   2   8   6       62.06       49.28      3.60 o 
   3   8   6        0.81        2.22      3.03 o 
   4   8   6       16.41       34.14      3.85 o 
   5   8   6        0.87       -0.40      4.78 o 
   6   8   6        0.00       -5.18      5.18 o 
   7   8   6        7.17       -4.60      7.62 o 
  -8   9   6        0.42       -0.82      9.60 o 
  -7   9   6        3.74        7.28      5.13 o 
  -6   9   6        1.43       -0.75      3.68 o 
  -5   9   6       23.56       32.10      4.18 o 
  -4   9   6       28.26       19.37      3.63 o 
  -3   9   6        0.68        3.69      3.25 o 
  -2   9   6      102.57      103.58      8.56 o 
  -1   9   6       22.41       18.37      3.26 o 
   0   9   6        0.69        3.65      2.74 o 
   1   9   6       37.63       32.44      3.17 o 
   2   9   6       19.89       20.69      3.71 o 
   3   9   6      153.41      166.82      7.28 o 
   4   9   6       88.21       83.69      6.78 o 
   5   9   6        1.81        3.71      5.11 o 
   6   9   6        1.10        1.72      6.17 o 
   7   9   6        2.86       -5.63      6.05 o 
  -7  10   6        1.14        0.16      7.69 o 
  -6  10   6        0.00        2.90      5.30 o 
  -5  10   6        7.72        3.59      4.02 o 
  -4  10   6       30.61       27.72      4.15 o 
  -3  10   6       28.33       20.62      3.79 o 
  -2  10   6      213.53      199.76      7.38 o 
  -1  10   6      121.14      143.72      6.75 o 
   0  10   6       23.10       23.26      3.44 o 
   1  10   6        5.71       -0.32      2.92 o 
   2  10   6        1.24        7.74      3.67 o 
   3  10   6        4.20        7.02      7.77 o 
   4  10   6        6.47       -1.70      4.74 o 
   5  10   6       19.19       14.08      5.56 o 
   6  10   6        3.07       -1.58      5.83 o 
  -7  11   6        0.19        4.14      6.73 o 
  -6  11   6        6.91        4.96      6.00 o 
  -5  11   6        0.59       -2.74      4.21 o 
  -4  11   6       32.42       26.61      4.99 o 
  -3  11   6       10.11        6.47      3.89 o 
  -2  11   6       43.73       33.57      4.15 o 
  -1  11   6        0.40        0.05      3.59 o 
   0  11   6        7.82        6.06      3.52 o 
   1  11   6       61.68       46.96      4.13 o 
   2  11   6       55.48       45.64      8.40 o 
   3  11   6        4.68        9.89      6.34 o 
   4  11   6        9.57        1.54      7.29 o 
   5  11   6        4.31       -6.27      6.27 o 
   6  11   6        1.47       -9.20      9.20 o 
  -6  12   6        0.64        0.94      5.53 o 
  -5  12   6        0.03       -2.20      5.45 o 
  -4  12   6       12.31       10.87      4.66 o 
  -3  12   6       25.13       21.44      4.54 o 
  -2  12   6       26.36       29.29      4.61 o 
  -1  12   6       96.38      103.03      7.28 o 
   0  12   6       74.20       75.96      6.64 o 
   1  12   6       76.61       80.19     11.58 o 
   2  12   6        7.98        1.52      5.49 o 
   3  12   6        0.04       -5.86      5.86 o 
   4  12   6        0.02       -6.23      6.23 o 
   5  12   6        0.00       -2.22      9.20 o 
  -5  13   6        0.96       -4.89      4.89 o 
  -4  13   6        0.01       -4.74      4.74 o 
  -3  13   6        7.80       -1.84      6.68 o 
  -2  13   6       11.85        3.71      5.58 o 
  -1  13   6       29.80       18.84      6.09 o 
   0  13   6        3.08       -4.28      5.05 o 
   1  13   6        6.09        9.84     13.00 o 
   2  13   6        8.34        1.69      5.94 o 
   3  13   6       18.97       15.94      6.91 o 
   4  13   6        0.04       -1.90      9.20 o 
  -3  14   6        7.41       -6.13      6.13 o 
  -2  14   6        0.28       -4.94      4.94 o 
  -1  14   6       16.07       -1.13      5.86 o 
   0  14   6       14.08       -4.56      6.98 o 
   1  14   6        1.91       -7.61      7.61 o 
   2  14   6       15.27        6.62     16.97 o 
 -10   1   7       41.60       43.78      5.54 o 
  -9   1   7       33.17       41.25      4.79 o 
  -8   1   7       31.57       32.97      3.85 o 
  -7   1   7        1.02        4.52      2.57 o 
  -6   1   7       40.86       38.25      2.84 o 
  -5   1   7      216.84      231.63      5.64 o 
  -4   1   7      695.23      701.34     11.29 o 
  -3   1   7     1486.25     1580.22     29.80 o 
  -2   1   7      201.65      210.73      4.05 o 
  -1   1   7        0.19        0.47      0.74 o 
   0   1   7      145.46      137.97      3.23 o 
   1   1   7     2525.57     2707.39     44.13 o 
   2   1   7      159.15      165.14      4.95 o 
   3   1   7       13.73       20.40      1.84 o 
   4   1   7      118.92      102.69      7.64 o 
   5   1   7       98.05      125.69      9.86 o 
   6   1   7       21.02       20.25      7.93 o 
   7   1   7       30.25       22.52      7.85 o 
   8   1   7        0.87       17.19      8.63 o 
   9   1   7        0.04        0.15      8.39 o 
 -10   2   7        5.57       16.32      6.59 o 
  -9   2   7        0.05       11.35      4.42 o 
  -8   2   7       25.19       40.94      4.39 o 
  -7   2   7        5.53       -1.42      3.52 o 
  -6   2   7        1.55        3.73      2.34 o 
  -5   2   7      343.33      323.06      7.56 o 
  -4   2   7      317.17      314.48      6.75 o 
  -3   2   7      658.42      743.31     14.23 o 
  -2   2   7      236.26      263.99      5.51 o 
  -1   2   7     5347.73     5866.42     94.88 o 
   0   2   7      487.17      494.98      8.06 o 
   1   2   7        0.47        1.87      1.22 o 
   2   2   7      732.60      759.62     27.68 o 
   3   2   7       27.56       15.91      2.47 o 
   4   2   7       17.79       15.03      2.34 o 
   5   2   7       12.06       12.93      3.69 o 
   6   2   7        7.59        8.80      4.19 o 
   7   2   7        0.27        3.20      6.88 o 
   8   2   7        6.23        4.39      5.51 o 
 -10   3   7        4.68       13.80      9.99 o 
  -9   3   7        1.78       15.68      6.54 o 
  -8   3   7      352.24      378.52     10.20 o 
  -7   3   7        4.02        4.17      3.37 o 
  -6   3   7      165.42      175.01      6.44 o 
  -5   3   7      277.03      265.35      8.50 o 
  -4   3   7        3.40        5.94      1.52 o 
  -3   3   7       67.80       76.01      3.09 o 
  -2   3   7      205.55      235.26      5.33 o 
  -1   3   7      734.51      806.00     16.07 o 
   0   3   7        3.75        9.14      1.24 o 
   1   3   7      463.45      547.00     11.44 o 
   2   3   7     2261.93     2434.44     51.24 o 
   3   3   7        2.51        7.31      2.07 o 
   4   3   7       53.96       53.13      3.52 o 
   5   3   7      173.92      185.18     12.03 o 
   6   3   7       19.92       12.97      4.45 o 
   7   3   7       63.86       51.01      5.80 o 
   8   3   7        0.26        3.54      5.31 o 
  -9   4   7       37.09       37.39      5.65 o 
  -8   4   7       21.57       33.60      7.10 o 
  -7   4   7       96.99       99.02      6.53 o 
  -6   4   7        2.28        3.09      3.44 o 
  -5   4   7      344.55      314.94      9.63 o 
  -4   4   7      175.50      160.41      5.72 o 
  -3   4   7       45.01       57.64      3.00 o 
  -2   4   7       69.14       66.82      4.12 o 
  -1   4   7        2.51        3.23      1.16 o 
   0   4   7     4362.80     4628.28     75.08 o 
   1   4   7     1571.73     1658.28     30.28 o 
   2   4   7        1.37       10.78      2.00 o 
   3   4   7      155.03      154.09      5.73 o 
   4   4   7       67.45       74.09      4.80 o 
   5   4   7        0.07       -1.92      4.53 o 
   6   4   7        6.01       11.58      4.66 o 
   7   4   7        8.18       12.03      5.21 o 
   8   4   7       41.05       38.17      9.63 o 
  -9   5   7        3.71        7.57      5.23 o 
  -8   5   7       34.24       33.13      6.16 o 
  -7   5   7       35.48       28.97      4.67 o 
  -6   5   7      359.74      368.88     11.08 o 
  -5   5   7        6.29        5.59      2.83 o 
  -4   5   7      195.15      199.67      6.54 o 
  -3   5   7        1.88        2.93      1.55 o 
  -2   5   7      536.69      550.89     11.08 o 
  -1   5   7      196.89      222.93      6.21 o 
   0   5   7      686.07      775.08     15.01 o 
   1   5   7       25.52       36.67      3.85 o 
   2   5   7        1.32        0.68      2.06 o 
   3   5   7       17.73       10.96      3.52 o 
   4   5   7       16.75       14.48      3.46 o 
   5   5   7      266.10      259.63      8.47 o 
   6   5   7        0.14        5.53      4.66 o 
   7   5   7       15.50       10.60      5.28 o 
   8   5   7        6.43        6.66      8.16 o 
  -9   6   7        3.58        4.77      7.70 o 
  -8   6   7       19.78       19.28      5.11 o 
  -7   6   7       14.74        9.46      3.92 o 
  -6   6   7      289.97      331.12      9.75 o 
  -5   6   7       27.42       33.33      4.17 o 
  -4   6   7       82.11       67.69      4.94 o 
  -3   6   7      367.04      337.01     10.39 o 
  -1   6   7       44.60       61.34      5.49 o 
   0   6   7      566.19      547.77     12.38 o 
   1   6   7        1.12        3.50      1.81 o 
   2   6   7      473.42      484.57     11.58 o 
   3   6   7       77.23       69.41      6.08 o 
   4   6   7       59.65       57.65      4.12 o 
   5   6   7       80.35       80.14      4.79 o 
   6   6   7        5.30       -4.55      4.55 o 
   7   6   7        2.13       -1.46      8.22 o 
   8   6   7        0.25       -5.16      8.06 o 
  -9   7   7        0.07        6.53      8.19 o 
  -8   7   7        5.33        8.34      4.56 o 
  -7   7   7       34.57       30.97      4.85 o 
  -6   7   7        9.61        7.96      3.59 o 
  -5   7   7       67.93       59.70      6.25 o 
  -4   7   7     2071.89     2105.92     39.30 o 
  -3   7   7      203.62      235.90      7.53 o 
  -2   7   7      221.50      209.78     19.17 o 
  -1   7   7       21.56       30.68      3.21 o 
   0   7   7       13.20       22.48      2.67 o 
   1   7   7       38.67       40.17      2.61 o 
   2   7   7      398.76      392.05      9.77 o 
   3   7   7      702.06      647.65     14.37 o 
   4   7   7       13.92       12.03      3.50 o 
   5   7   7      120.62      105.54      6.32 o 
   6   7   7       14.70       24.56      5.60 o 
   7   7   7        0.21       -6.66      7.40 o 
  -8   8   7        0.99       -0.52      7.55 o 
  -7   8   7       15.47       12.54      4.33 o 
  -6   8   7        5.53        1.98      3.60 o 
  -5   8   7       30.19       29.44      3.90 o 
  -4   8   7      137.82      135.89      6.60 o 
  -3   8   7       11.17       14.72      3.43 o 
  -2   8   7      338.21      332.33      8.98 o 
  -1   8   7      157.34      161.28      6.12 o 
   0   8   7      307.71      307.57      8.08 o 
   1   8   7       60.58       61.52      3.36 o 
   2   8   7      117.54      102.40      5.87 o 
   3   8   7      132.23      118.35      6.68 o 
   4   8   7       14.40       25.57      4.71 o 
   5   8   7        1.76       12.34      5.05 o 
   6   8   7       12.17       12.18      5.44 o 
   7   8   7        7.92        3.43      8.06 o 
  -8   9   7       16.42       20.23      6.64 o 
  -7   9   7        7.05        6.81      6.09 o 
  -6   9   7        8.01        6.20      3.99 o 
  -5   9   7       10.08        5.27      3.87 o 
  -4   9   7        2.01       -3.32      3.32 o 
  -3   9   7       17.63       11.20      3.37 o 
  -2   9   7      603.73      579.65     13.08 o 
  -1   9   7      100.65      101.93      6.83 o 
   0   9   7       27.60       24.70      3.16 o 
   1   9   7      182.22      177.98      6.45 o 
   2   9   7        3.96        0.61      3.01 o 
   3   9   7       44.22       33.75      4.39 o 
   4   9   7      153.79      192.32     10.06 o 
   5   9   7        8.06        6.12      5.22 o 
   6   9   7        4.98       -5.22      5.53 o 
  -7  10   7       30.41       30.93      5.15 o 
  -6  10   7        8.22        4.27      5.68 o 
  -5  10   7       12.09        7.22      4.37 o 
  -4  10   7       18.06        9.71      3.96 o 
  -3  10   7        0.07       -2.92      3.46 o 
  -2  10   7       22.33       13.60      3.69 o 
  -1  10   7      213.94      237.65      8.08 o 
   0  10   7      123.64      120.78      6.47 o 
   1  10   7        0.38       -0.53      3.61 o 
   2  10   7       89.60      116.31      7.36 o 
   3  10   7        9.43       11.43      4.71 o 
   4  10   7        0.70       -4.86      4.86 o 
   5  10   7       19.58        9.48      5.62 o 
   6  10   7        0.00       -5.82      5.82 o 
  -7  11   7        0.73       -2.54      9.51 o 
  -6  11   7        0.42       -3.62      5.90 o 
  -5  11   7       29.97       19.73      4.81 o 
  -4  11   7       18.14       16.16      4.32 o 
  -3  11   7       61.61       63.84      4.97 o 
  -2  11   7       19.84       18.61      4.13 o 
  -1  11   7       48.23       35.83      4.25 o 
   0  11   7      265.29      282.59      8.77 o 
   1  11   7        7.32        5.75      4.28 o 
   2  11   7      109.81      113.81     10.19 o 
   3  11   7        8.74       10.05      6.00 o 
   4  11   7       42.79       33.27      7.04 o 
   5  11   7        1.67       -2.39      5.68 o 
  -6  12   7        2.17        1.57      5.14 o 
  -5  12   7       20.53       21.04      5.19 o 
  -4  12   7        2.01        4.06      4.55 o 
  -3  12   7        2.12       -4.06      4.06 o 
  -2  12   7        0.20       -3.04      4.02 o 
  -1  12   7        4.83       -3.82      3.82 o 
   0  12   7        4.63        3.79      4.76 o 
   1  12   7       97.64      118.13     10.18 o 
   2  12   7       42.78       39.96     13.64 o 
   3  12   7        1.66       -5.36      5.94 o 
   4  12   7       25.43       25.25      7.26 o 
  -5  13   7        0.01       -9.51      9.51 o 
  -4  13   7        0.04       -4.78      4.78 o 
  -3  13   7        1.98       -7.05      7.05 o 
  -2  13   7       25.77       16.30      6.50 o 
  -1  13   7       14.09        2.99      4.43 o 
   0  13   7        7.50       -6.22      6.22 o 
   1  13   7        5.73        1.90     18.71 o 
   2  13   7       13.58        2.99      6.55 o 
   3  13   7        0.06        3.72      6.77 o 
  -3  14   7        4.07       -4.91      4.91 o 
  -2  14   7        3.56       -5.51      5.51 o 
  -1  14   7       13.39       -1.32      6.29 o 
   0  14   7        0.05       -6.75      6.75 o 
   1  14   7       27.53       15.17      8.25 o 
   2  14   7        0.15        2.54      8.88 o 
 -10   0   8        2.67       19.41      6.84 o 
  -9   0   8        2.32        4.83      6.50 o 
  -8   0   8      171.65      180.44     10.51 o 
  -7   0   8      829.34      840.69     19.62 o 
  -6   0   8      199.10      223.14      7.94 o 
  -5   0   8       27.22       16.75      2.31 o 
  -4   0   8      434.27      381.29     12.10 o 
  -3   0   8      414.98      561.65     11.39 o 
  -2   0   8     2589.98     2943.02     52.65 o 
  -1   0   8       53.05       89.06      3.65 o 
   0   0   8        0.54        4.22      1.24 o 
   1   0   8      687.70      696.28     15.61 o 
   2   0   8       61.78       83.72      9.83 o 
   3   0   8     2261.40     2219.63     58.94 o 
   4   0   8      109.21      124.31     13.95 o 
   5   0   8       22.93       23.78      7.61 o 
   6   0   8       24.41        7.29      8.56 o 
   7   0   8       28.77       -1.90     10.47 o 
   8   0   8        6.61        6.34     12.37 o 
 -10   1   8       14.69       12.87      4.83 o 
  -9   1   8      100.73      101.17      6.44 o 
  -8   1   8      154.16      167.48      6.38 o 
  -7   1   8      176.53      172.36      6.07 o 
  -6   1   8      468.39      477.00      8.72 o 
  -5   1   8      211.58      189.68      4.70 o 
  -4   1   8      313.15      296.80      7.07 o 
  -3   1   8      137.41      133.49      3.18 o 
  -2   1   8      832.48      882.51     11.80 o 
  -1   1   8       44.23       38.35      1.46 o 
   0   1   8      219.02      196.23      3.91 o 
   1   1   8     1278.57     1277.78     24.23 o 
   2   1   8      817.04      901.08     15.61 o 
   3   1   8        9.29       12.51      1.89 o 
   4   1   8        0.17        1.74      2.81 o 
   5   1   8       43.50       19.76      3.96 o 
   6   1   8       80.64       82.58     11.77 o 
   7   1   8        4.76        6.49      4.92 o 
   8   1   8        2.65        7.05      5.71 o 
 -10   2   8       32.67       52.54      9.38 o 
  -9   2   8      141.10      135.68      6.50 o 
  -8   2   8       93.71      117.82      5.93 o 
  -7   2   8       15.87       17.11      3.51 o 
  -6   2   8      193.66      213.33      7.56 o 
  -5   2   8       24.74       23.62      1.90 o 
  -4   2   8      790.29      732.14     36.83 o 
  -3   2   8        1.43        0.47      1.10 o 
  -2   2   8     1077.91     1060.93     18.13 o 
  -1   2   8        5.86        2.34      1.11 o 
   0   2   8      890.30      929.97     14.35 o 
   1   2   8      553.76      636.52     10.22 o 
   2   2   8       47.22       56.58      4.39 o 
   3   2   8      482.53      485.32     14.47 o 
   4   2   8       10.45        4.70      3.20 o 
   5   2   8      144.54      158.22      8.42 o 
   6   2   8       92.33      110.04      8.10 o 
   7   2   8        5.85       16.01      5.27 o 
   8   2   8        1.14        1.78      5.40 o 
 -10   3   8        0.64       11.73     10.15 o 
  -9   3   8        1.68        8.38      5.06 o 
  -8   3   8      132.31      132.53      6.91 o 
  -7   3   8      327.79      319.18      8.97 o 
  -6   3   8      664.23      685.83     13.13 o 
  -5   3   8        4.52        3.64      2.35 o 
  -4   3   8        0.48        1.23      1.74 o 
  -3   3   8      196.50      201.74      5.55 o 
  -2   3   8       72.89       96.39      4.30 o 
  -1   3   8      872.22      962.16     16.43 o 
   0   3   8     1720.30     1750.41     26.13 o 
   1   3   8       82.53       89.13      4.26 o 
   2   3   8       27.75       34.08      2.81 o 
   3   3   8        6.47        5.72      2.38 o 
   4   3   8       26.59       29.61      2.89 o 
   5   3   8        9.64        1.44      4.97 o 
   6   3   8        5.78        4.55      4.47 o 
   7   3   8       22.60       19.69      6.95 o 
   8   3   8        7.15       10.97      5.70 o 
  -9   4   8       60.07       63.30      9.39 o 
  -8   4   8       85.96      101.38      7.97 o 
  -7   4   8       11.86       13.34      3.70 o 
  -6   4   8      526.03      518.37     12.20 o 
  -5   4   8       17.77       14.08      2.85 o 
  -4   4   8      178.48      173.82      6.15 o 
  -3   4   8      236.19      249.90      6.29 o 
  -2   4   8      175.41      175.62      4.67 o 
  -1   4   8      270.89      304.29      5.96 o 
   0   4   8        5.06        6.49      1.35 o 
   1   4   8     2005.58     2176.52     39.34 o 
   2   4   8      246.38      254.71      8.01 o 
   3   4   8       27.94       24.30      3.80 o 
   4   4   8        0.13        0.06      3.23 o 
   5   4   8        3.28        1.02      4.04 o 
   6   4   8       16.90       10.12      4.99 o 
   7   4   8       23.51       20.57      5.64 o 
   8   4   8        7.13       10.33      5.72 o 
  -9   5   8        1.92        9.70      5.28 o 
  -8   5   8       42.83       41.99      4.82 o 
  -7   5   8       74.95       83.81      9.57 o 
  -6   5   8      376.61      355.27      9.73 o 
  -5   5   8      207.96      174.96     10.57 o 
  -4   5   8      369.30      369.54      9.32 o 
  -2   5   8      151.42      169.07      5.96 o 
  -1   5   8       38.05       48.46      3.71 o 
   0   5   8      726.67      703.34     15.01 o 
   1   5   8      153.29      161.76      5.03 o 
   2   5   8      437.36      455.99     10.53 o 
   3   5   8       64.05       54.60      3.48 o 
   4   5   8      125.94      100.45      8.01 o 
   5   5   8       80.05       62.66      4.43 o 
   6   5   8        5.31        6.91      4.87 o 
   7   5   8        6.58        1.87      5.47 o 
   8   5   8        0.08       -3.66      8.49 o 
  -9   6   8       23.94       31.77      5.65 o 
  -8   6   8        1.61       10.81      4.44 o 
  -7   6   8       34.97       43.80      4.61 o 
  -6   6   8        0.00        0.15      3.34 o 
  -5   6   8       13.80        8.02      3.32 o 
  -4   6   8      603.01      597.35     14.75 o 
  -3   6   8      171.69      155.87      7.65 o 
  -2   6   8      542.55      519.89     10.86 o 
  -1   6   8       16.65       20.36      1.88 o 
   0   6   8       46.71       53.93      3.04 o 
   1   6   8       35.45       38.23      2.41 o 
   2   6   8       98.87      100.27      8.10 o 
   3   6   8      264.20      255.81     10.21 o 
   4   6   8      140.32      145.75      6.91 o 
   5   6   8       17.73        6.18      3.67 o 
   6   6   8       18.83        4.10      4.95 o 
   7   6   8       74.71       88.20     10.79 o 
  -9   7   8        4.29        9.83     10.78 o 
  -8   7   8        0.10        1.13      4.72 o 
  -7   7   8       31.06       37.31      4.58 o 
  -6   7   8       44.45       35.60      4.16 o 
  -5   7   8       24.54       22.88      3.58 o 
  -4   7   8      834.36      838.63     17.69 o 
  -3   7   8      389.10      393.59     10.15 o 
  -2   7   8       75.42       69.46      5.36 o 
  -1   7   8      330.36      333.80     10.00 o 
   0   7   8      572.89      551.81     10.77 o 
   1   7   8       67.90       61.55      3.44 o 
   2   7   8       59.52       69.42      4.21 o 
   3   7   8        1.76        0.76      3.25 o 
   4   7   8        1.22       -3.16      3.26 o 
   5   7   8        7.09        0.15      3.76 o 
   6   7   8        7.50        4.46      7.90 o 
   7   7   8        8.52        6.66      8.18 o 
  -8   8   8        1.91        2.91      4.78 o 
  -7   8   8       40.98       43.04      4.93 o 
  -6   8   8        1.61        2.28      3.70 o 
  -5   8   8       17.45        9.86      3.61 o 
  -4   8   8       73.49       58.25      4.34 o 
  -3   8   8       14.51       19.86      3.84 o 
  -2   8   8      944.86      992.84     20.07 o 
  -1   8   8        4.89        5.55      2.98 o 
   0   8   8       16.33       13.57      2.73 o 
   1   8   8       37.93       44.24      3.57 o 
   2   8   8      324.93      350.42      9.56 o 
   3   8   8       45.46       42.68      3.96 o 
   4   8   8        7.33       13.50      3.83 o 
   5   8   8      161.01      203.43     10.22 o 
   6   8   8        1.28        1.93      7.39 o 
   7   8   8        8.23        8.32      8.41 o 
  -8   9   8        7.66        4.36      5.63 o 
  -7   9   8       10.28       12.59      5.25 o 
  -6   9   8       25.75       20.63      4.34 o 
  -5   9   8       90.63       99.45      6.21 o 
  -4   9   8       10.75        7.56      3.64 o 
  -3   9   8        2.97        0.64      3.34 o 
  -2   9   8      430.78      459.30     11.46 o 
  -1   9   8       72.29      122.42      9.49 o 
   0   9   8      369.27      372.04      9.58 o 
   1   9   8      130.30      143.54      7.45 o 
   2   9   8      153.59      152.13      6.92 o 
   3   9   8        0.00       -0.64      3.53 o 
   4   9   8        1.21       -1.16      4.97 o 
   5   9   8        0.65       -2.21      5.15 o 
   6   9   8        2.67        4.65      5.83 o 
  -7  10   8       20.29       21.44      5.20 o 
  -6  10   8        0.70        2.21      4.45 o 
  -5  10   8        8.56        9.66      4.22 o 
  -4  10   8       24.29       27.12      4.34 o 
  -3  10   8        0.17       -3.03      3.56 o 
  -2  10   8       66.87       55.64      4.56 o 
  -1  10   8       16.93       18.44      3.73 o 
   0  10   8      227.67      247.96      8.15 o 
   1  10   8      108.24      120.29     10.56 o 
   2  10   8       60.85       68.05      9.69 o 
   3  10   8       59.77       66.22      6.18 o 
   4  10   8       13.10       14.43      5.41 o 
   5  10   8        0.00       -2.03      5.39 o 
   6  10   8        4.98        8.93      6.25 o 
  -6  11   8        0.56       -2.07      4.78 o 
  -5  11   8       23.82       19.19      5.40 o 
  -4  11   8        0.30       -3.50      4.08 o 
  -3  11   8       29.26       35.36      4.58 o 
  -2  11   8        7.97        7.30      4.09 o 
  -1  11   8       67.03       71.08      4.99 o 
   0  11   8      104.26      122.86      8.15 o 
   1  11   8       22.72       32.45      4.87 o 
   2  11   8       37.25       39.01      5.38 o 
   3  11   8        0.28       -0.53      5.86 o 
   4  11   8        3.85       -3.77      5.39 o 
   5  11   8        6.54        2.48      6.74 o 
  -5  12   8       15.67       10.18      5.21 o 
  -4  12   8       11.00        1.14      4.64 o 
  -3  12   8        4.87       -4.85      4.85 o 
  -2  12   8       13.45       10.06      4.33 o 
  -1  12   8        2.14       -3.21      4.04 o 
   0  12   8       13.44       17.67      4.89 o 
   1  12   8       55.81       52.52      5.66 o 
   2  12   8       54.91       54.55      7.47 o 
   3  12   8        0.18        4.14      7.14 o 
   4  12   8       23.74       26.10      7.45 o 
  -4  13   8        0.85       -4.90      4.90 o 
  -3  13   8       14.00       -0.09      5.04 o 
  -2  13   8        5.05       -0.98      5.50 o 
  -1  13   8        5.55        0.77      4.91 o 
   0  13   8        0.79       -6.22      6.22 o 
   1  13   8       38.45       35.01      7.54 o 
   2  13   8       28.62       29.74      7.31 o 
   3  13   8        2.12        5.10      6.85 o 
  -2  14   8        2.65       -1.69      5.21 o 
  -1  14   8        0.71        0.00      8.88 o 
   0  14   8       14.32       -7.12     14.75 o 
   1  14   8       24.54       16.69     12.84 o 
 -10   1   9        9.15       15.61      7.64 o 
  -9   1   9        1.19        7.09      4.47 o 
  -8   1   9       22.69       30.58      4.04 o 
  -7   1   9       13.13       11.73      2.77 o 
  -6   1   9        0.01       -1.94      1.94 o 
  -5   1   9        0.01       -1.29      1.29 o 
  -4   1   9        1.99        3.62      1.07 o 
  -3   1   9      137.31      173.25      3.69 o 
  -2   1   9     1602.41     1646.47     21.30 o 
  -1   1   9     1571.02     1706.70     23.58 o 
   0   1   9      441.45      407.26      7.05 o 
   1   1   9        2.66        4.03      1.00 o 
   2   1   9       31.56       26.36      5.37 o 
   3   1   9       16.22       18.43      2.15 o 
   4   1   9      422.77      445.55     13.02 o 
   5   1   9       20.90       14.09      4.07 o 
   6   1   9       47.71       42.84      5.19 o 
   7   1   9        1.24        2.61      5.11 o 
   8   1   9        5.04       -1.06      5.80 o 
 -10   2   9       46.30       45.57      8.07 o 
  -9   2   9       61.67       67.47      6.41 o 
  -8   2   9       37.83       28.22      3.82 o 
  -7   2   9      324.23      323.35      8.52 o 
  -6   2   9      218.53      207.95      7.06 o 
  -5   2   9        4.39        4.82      1.82 o 
  -4   2   9        0.17        0.33      1.13 o 
  -3   2   9      190.37      185.58      4.41 o 
  -2   2   9       39.81       53.86      2.34 o 
  -1   2   9        0.81        0.66      1.05 o 
   0   2   9      426.29      424.15      7.31 o 
   1   2   9       12.34       13.36      1.22 o 
   2   2   9       13.39       11.80      1.84 o 
   3   2   9      114.53      133.37      5.90 o 
   4   2   9      119.64      126.03      7.13 o 
   5   2   9        6.34        6.46      5.04 o 
   6   2   9       22.08       13.18      4.81 o 
   7   2   9        1.09       -2.93      5.11 o 
   8   2   9        5.27       -0.59      5.58 o 
  -9   3   9        5.42        9.17      4.41 o 
  -8   3   9       12.39       12.09      4.75 o 
  -7   3   9        1.22        6.18      3.47 o 
  -6   3   9       36.55       44.37      3.79 o 
  -5   3   9      230.28      241.14      7.42 o 
  -4   3   9      103.79       60.62     16.17 o 
  -3   3   9       35.45       40.56      3.30 o 
  -2   3   9      161.17      154.73      4.41 o 
  -1   3   9       83.50       91.00      4.25 o 
   0   3   9        0.00        1.28      1.03 o 
   1   3   9      576.65      540.30      8.23 o 
   2   3   9      486.53      537.09     13.01 o 
   3   3   9       39.30       47.31      3.49 o 
   4   3   9       14.70       10.52      3.77 o 
   5   3   9        0.45       -4.17      4.17 o 
   6   3   9        9.65        7.11      5.12 o 
   7   3   9        0.82        6.84      5.44 o 
   8   3   9       21.58       16.75      6.06 o 
  -9   4   9       15.97       31.69      5.58 o 
  -8   4   9       13.27       19.28      5.40 o 
  -7   4   9       46.50       49.52      4.38 o 
  -6   4   9      390.07      377.29      9.95 o 
  -5   4   9     1504.84     1498.04     28.64 o 
  -4   4   9      281.94      242.74     12.00 o 
  -3   4   9        8.65        3.80      1.84 o 
  -2   4   9       18.86       15.16      1.67 o 
  -1   4   9       62.55       56.38      2.89 o 
   0   4   9       19.56       13.80      1.48 o 
   1   4   9        3.57        5.11      1.90 o 
   2   4   9       47.99       41.84      6.80 o 
   3   4   9      191.43      195.46      6.62 o 
   4   4   9       74.48       62.02      4.29 o 
   5   4   9       61.80       59.65      5.43 o 
   6   4   9       32.81       28.63      5.43 o 
   7   4   9       21.86       18.34      5.87 o 
   8   4   9        7.55        9.88      6.13 o 
  -9   5   9       89.29      101.83     15.33 o 
  -8   5   9        1.46       14.89      4.34 o 
  -7   5   9      240.30      273.28      8.90 o 
  -6   5   9      161.51      152.59      6.83 o 
  -5   5   9      277.89      320.45     11.81 o 
  -4   5   9        0.38        2.86      2.76 o 
  -3   5   9      180.89       79.28      7.61 o 
  -2   5   9        4.50        0.03      1.37 o 
  -1   5   9      178.12      168.21      4.77 o 
   0   5   9       22.02       10.12      1.52 o 
   1   5   9       79.79       92.28      4.25 o 
   2   5   9      134.54      126.21      5.52 o 
   3   5   9       82.73       80.30      6.45 o 
   4   5   9       76.54       75.70      4.77 o 
   5   5   9       34.00       20.77      4.83 o 
   6   5   9        1.04        2.50      4.94 o 
   7   5   9        0.05       -5.63      5.63 o 
  -9   6   9       72.27       77.25      6.88 o 
  -8   6   9       38.76       48.28      5.04 o 
  -7   6   9       27.40       36.85      4.46 o 
  -6   6   9        2.85        1.67      3.47 o 
  -5   6   9      111.67      116.48      6.42 o 
  -4   6   9     1366.58     1355.66     26.64 o 
  -3   6   9     1284.79     1296.47     25.05 o 
  -2   6   9       77.13       88.48      5.95 o 
  -1   6   9       22.76       16.65      1.91 o 
   0   6   9        3.05       -1.59      1.59 o 
   1   6   9       53.07       51.22      3.29 o 
   2   6   9       54.47       65.06      4.08 o 
   3   6   9       12.76        6.55      3.07 o 
   4   6   9       24.15       15.82      3.48 o 
   5   6   9       25.72       26.63      5.12 o 
   6   6   9        1.55       -4.96      4.96 o 
   7   6   9       73.86       99.57     11.47 o 
  -8   7   9        2.14        0.38      4.67 o 
  -7   7   9        5.70       13.02      4.21 o 
  -6   7   9      158.40      155.14      7.36 o 
  -5   7   9        7.89        3.99      3.37 o 
  -4   7   9       16.24       13.15      3.30 o 
  -3   7   9       10.04       23.10      4.47 o 
  -2   7   9      148.41      177.10      8.33 o 
  -1   7   9       40.75       47.49      2.89 o 
   0   7   9      110.52      122.79      5.74 o 
   1   7   9        9.60        5.49      2.60 o 
   2   7   9        1.00       -2.82      2.84 o 
   3   7   9        1.01       -1.97      3.11 o 
   4   7   9        2.58       -1.49      3.51 o 
   5   7   9       82.48       66.21      5.10 o 
   6   7   9        4.55        7.27      8.22 o 
   7   7   9       22.43       23.22      8.86 o 
  -8   8   9       20.79       21.18      5.03 o 
  -7   8   9        1.99        0.54      4.34 o 
  -6   8   9       43.68       38.77      4.54 o 
  -5   8   9        3.21        8.05      3.67 o 
  -4   8   9       58.32       46.89      4.24 o 
  -3   8   9      406.37      438.38     11.06 o 
  -2   8   9     1679.57     1754.31     33.43 o 
  -1   8   9       84.67      106.15     10.28 o 
   0   8   9        2.45       -2.64      2.64 o 
   1   8   9       74.70       80.85      6.28 o 
   2   8   9       43.52       39.27      3.84 o 
   3   8   9       51.10       40.66      4.10 o 
   4   8   9        2.44       -3.40      3.70 o 
   5   8   9       10.64       20.49      5.68 o 
   6   8   9       79.17       73.70     10.38 o 
  -7   9   9        1.91        2.13      4.56 o 
  -6   9   9        1.51        7.65      4.28 o 
  -5   9   9        3.72        0.04      3.78 o 
  -4   9   9      129.45      117.55      6.69 o 
  -3   9   9       61.59       70.01      6.52 o 
  -2   9   9       93.78       79.62      6.00 o 
  -1   9   9       98.58      137.18      6.73 o 
   0   9   9      155.36      175.57      6.92 o 
   1   9   9        0.94        0.88      3.67 o 
   2   9   9        9.38        3.87      3.47 o 
   3   9   9        0.06       -3.55      3.55 o 
   4   9   9       13.60       11.65      4.28 o 
   5   9   9       36.35       30.96      5.97 o 
   6   9   9        0.34       -7.77      7.85 o 
  -7  10   9        0.04        0.20      5.45 o 
  -6  10   9       26.14       20.65      4.99 o 
  -5  10   9        6.35        2.51      4.57 o 
  -4  10   9        0.00       -2.84      3.89 o 
  -3  10   9        9.85        4.14      3.82 o 
  -2  10   9      164.98      155.96      7.53 o 
  -1  10   9       87.16       73.26      5.72 o 
   0  10   9      473.84      510.06     14.46 o 
   1  10   9       19.96       20.89      4.49 o 
   2  10   9        5.23        9.53      4.33 o 
   3  10   9       37.45       44.09      4.74 o 
   4  10   9       79.05       72.74      7.06 o 
   5  10   9       38.63       38.13      6.44 o 
  -6  11   9       13.49        5.90      5.22 o 
  -5  11   9        5.69        1.52      4.63 o 
  -4  11   9       60.01       50.13      5.20 o 
  -3  11   9       14.47       13.09      4.33 o 
  -2  11   9        4.20       -0.75      4.03 o 
  -1  11   9       49.06       41.18      4.48 o 
   0  11   9        4.72        9.69      4.90 o 
   1  11   9       37.58       40.25      5.31 o 
   2  11   9      147.18      173.19      9.03 o 
   3  11   9       55.27       53.50      7.58 o 
   4  11   9        0.04        9.95      6.71 o 
  -5  12   9       10.20        5.10      5.68 o 
  -4  12   9        8.97       11.98      4.96 o 
  -3  12   9        0.29       -5.13      5.13 o 
  -2  12   9        3.49       -4.03      4.27 o 
  -1  12   9        0.89        1.29      4.53 o 
   0  12   9      123.21      118.49      7.78 o 
   1  12   9        6.96        6.06      4.90 o 
   2  12   9      115.79      127.72     11.12 o 
   3  12   9       60.56       66.13      8.44 o 
  -4  13   9       15.06        3.88      7.23 o 
  -3  13   9        9.20        8.61      6.27 o 
  -2  13   9       55.85       60.46      5.63 o 
  -1  13   9      110.33      122.88     11.63 o 
   0  13   9        3.33       -0.27      6.12 o 
   1  13   9        8.00        0.79      7.08 o 
   2  13   9        0.91        8.41      8.56 o 
  -9   0  10       21.91       18.13      6.46 o 
  -8   0  10        5.36       15.37      8.40 o 
  -7   0  10      152.30      157.30      7.68 o 
  -6   0  10       91.80       98.49      8.24 o 
  -5   0  10       66.58       58.68      3.47 o 
  -4   0  10      211.16      207.05      6.29 o 
  -3   0  10      462.47      456.28      9.96 o 
  -2   0  10       31.73       36.13      2.24 o 
  -1   0  10     1191.62     1210.70     26.27 o 
   0   0  10        4.61        3.31      1.64 o 
   1   0  10       53.90       67.18      5.94 o 
   2   0  10      178.50      165.53     12.37 o 
   3   0  10      120.76      103.88     13.00 o 
   4   0  10       12.94        8.78      5.71 o 
   5   0  10        0.01       -6.98      6.98 o 
   6   0  10       15.86       20.73      5.63 o 
   7   0  10        7.42       -0.93      5.67 o 
   8   0  10        2.64        1.24      6.72 o 
  -9   1  10       19.21       20.48      4.70 o 
  -8   1  10      271.96      282.20      7.92 o 
  -7   1  10      301.43      290.41      7.10 o 
  -6   1  10       26.75       23.52      2.30 o 
  -5   1  10       34.94       28.07      2.05 o 
  -4   1  10      651.97      662.70      9.59 o 
  -3   1  10        9.70        9.19      1.38 o 
  -2   1  10        1.53        4.32      1.24 o 
  -1   1  10       28.74       23.79      1.44 o 
   0   1  10      346.29      370.94      6.71 o 
   1   1  10      775.08      801.03     14.10 o 
   2   1  10       27.21       23.29      2.24 o 
   3   1  10       34.55       37.15      3.08 o 
   4   1  10        4.15        3.65      3.20 o 
   5   1  10       16.77        8.22      4.23 o 
   6   1  10        3.95       -4.02      4.42 o 
   7   1  10        7.47        1.41      5.31 o 
   8   1  10        0.31        0.77      6.03 o 
  -9   2  10       72.52       83.21      7.72 o 
  -8   2  10       22.73       19.99      3.72 o 
  -7   2  10       20.52       21.75      3.02 o 
  -6   2  10        0.38       -1.84      2.26 o 
  -5   2  10       48.81       50.76      2.65 o 
  -4   2  10        6.57       13.88      2.00 o 
  -3   2  10      710.28      743.03     11.18 o 
  -2   2  10      906.07      916.95     13.32 o 
  -1   2  10      131.47      133.82      3.43 o 
   0   2  10      139.14      129.17      3.33 o 
   1   2  10        2.54        5.86      1.73 o 
   2   2  10       13.26       12.77      2.00 o 
   3   2  10      336.72      363.25      9.48 o 
   4   2  10       89.72       75.82      5.56 o 
   5   2  10       10.69        4.94      4.20 o 
   6   2  10       10.41        1.72      5.49 o 
   7   2  10        5.48       -4.92      5.34 o 
   8   2  10        1.90        1.15      5.87 o 
  -9   3  10        3.84       12.50      4.44 o 
  -8   3  10       18.50       18.17      5.08 o 
  -7   3  10        0.05        0.39      4.12 o 
  -6   3  10      187.32      175.80      6.88 o 
  -5   3  10     1123.62     1114.81     22.03 o 
  -4   3  10       62.15       63.44      4.31 o 
  -3   3  10        3.02        3.36      1.76 o 
  -2   3  10      125.45      134.60      4.46 o 
  -1   3  10      449.63      492.20      8.47 o 
   0   3  10       25.94       32.21      1.78 o 
   1   3  10        4.76        1.78      1.71 o 
   2   3  10      440.63      438.32      9.01 o 
   3   3  10      134.46      145.08      5.87 o 
   4   3  10        9.52        0.10      3.77 o 
   5   3  10        1.22       -3.74      4.20 o 
   6   3  10        1.22       -1.63      4.99 o 
   7   3  10        0.67       -3.68      5.51 o 
  -9   4  10        0.56       10.75      7.64 o 
  -8   4  10        2.01        6.11      3.95 o 
  -7   4  10      222.20      247.11      9.70 o 
  -6   4  10        5.90        2.00      3.15 o 
  -5   4  10        0.33        0.79      3.01 o 
  -4   4  10        7.43        5.17      2.69 o 
  -3   4  10      314.77      320.36      7.03 o 
  -2   4  10       38.14       36.99      2.53 o 
  -1   4  10       89.40      111.72      4.58 o 
   0   4  10      344.96      313.08      7.80 o 
   1   4  10       17.33        7.17      1.90 o 
   2   4  10        8.14        3.97      2.26 o 
   3   4  10       57.65       52.91      3.58 o 
   4   4  10       28.77       18.56      4.34 o 
   5   4  10        0.48       -0.25      4.48 o 
   6   4  10        1.68        1.93      5.23 o 
   7   4  10        0.81       -0.49      5.79 o 
  -9   5  10       69.47      115.85     13.09 o 
  -8   5  10       35.70       34.92      4.65 o 
  -7   5  10       50.18       52.37      4.58 o 
  -6   5  10        2.49        1.12      3.34 o 
  -5   5  10      625.07      663.90     14.79 o 
  -4   5  10      537.43      489.72     11.61 o 
  -3   5  10      224.16      207.81      8.88 o 
  -2   5  10       43.96       42.83      2.67 o 
  -1   5  10      541.87      576.18     17.29 o 
   0   5  10       35.96       26.70      1.96 o 
   1   5  10      190.27      208.06      6.52 o 
   2   5  10       18.79       24.56      2.91 o 
   3   5  10       65.45       52.97      3.80 o 
   4   5  10        0.92        1.21      3.16 o 
   5   5  10       37.26       38.11      5.49 o 
   6   5  10       12.19        4.62      5.40 o 
   7   5  10        0.00       -5.65      5.65 o 
  -9   6  10       57.93       63.28      8.13 o 
  -8   6  10        3.06       10.19      4.38 o 
  -7   6  10        0.40        4.61      3.89 o 
  -6   6  10        7.00        7.41      3.66 o 
  -5   6  10       42.57       40.77      4.05 o 
  -4   6  10      205.83      214.59      8.51 o 
  -3   6  10        2.39        4.69      3.54 o 
  -2   6  10      126.05      137.48      9.25 o 
  -1   6  10      448.07      460.84      9.12 o 
   0   6  10        0.32       -0.01      1.70 o 
   1   6  10       70.50       85.53      6.09 o 
   2   6  10      221.34      184.04      6.73 o 
   3   6  10        1.62       -2.82      3.05 o 
   4   6  10       78.66       85.87      6.23 o 
   5   6  10        0.00        7.65      4.85 o 
   6   6  10        0.05       -5.40      5.40 o 
   7   6  10        2.04        3.17     11.73 o 
  -8   7  10        7.75       10.42      4.70 o 
  -7   7  10        2.93        6.14      5.07 o 
  -6   7  10        5.60        4.00      3.90 o 
  -5   7  10       71.72       77.89      5.22 o 
  -4   7  10       72.38       61.36      4.31 o 
  -3   7  10      246.35      245.24     13.27 o 
  -2   7  10      479.26      448.23     15.15 o 
  -1   7  10        5.97        6.40      2.91 o 
   0   7  10       24.42       26.61      2.92 o 
   1   7  10      113.89      113.25      5.84 o 
   2   7  10        0.02       -1.53      2.92 o 
   3   7  10       56.34       64.03      6.82 o 
   4   7  10        5.14       -2.86      3.61 o 
   5   7  10        6.80       -3.62      4.95 o 
   6   7  10        0.00        5.39      7.85 o 
  -8   8  10        4.18       14.32      5.11 o 
  -7   8  10        0.27       -1.21      4.47 o 
  -6   8  10       17.38       19.10      4.36 o 
  -5   8  10       13.57       16.23      3.97 o 
  -4   8  10       85.30       80.46      5.17 o 
  -3   8  10      107.46      105.22      6.36 o 
  -2   8  10       13.03       17.16      3.40 o 
  -1   8  10        9.30       13.76      3.17 o 
   0   8  10      200.85      197.32      9.18 o 
   1   8  10      130.13      127.29      7.29 o 
   2   8  10       80.87       75.09      4.90 o 
   3   8  10        2.01       -3.36      3.54 o 
   4   8  10        8.56        2.83      4.00 o 
   5   8  10        9.18        2.66      7.22 o 
   6   8  10        0.57       13.80      8.72 o 
  -7   9  10        0.01       -2.23      4.79 o 
  -6   9  10       13.38        9.46      4.61 o 
  -5   9  10       20.00       13.17      4.17 o 
  -4   9  10        0.32       -2.45      3.82 o 
  -3   9  10       72.86       69.68      4.92 o 
  -2   9  10      458.94      483.96     11.87 o 
  -1   9  10       13.98       19.14      3.57 o 
   0   9  10      487.57      537.97     14.86 o 
   1   9  10       18.17       19.33      4.94 o 
   2   9  10        1.65       -3.78      3.78 o 
   3   9  10       49.25       45.31      6.00 o 
   4   9  10       45.87       32.42      4.80 o 
   5   9  10       24.67       25.83      6.46 o 
  -7  10  10       29.68       49.76     12.84 o 
  -6  10  10       67.20       56.78      5.76 o 
  -5  10  10       11.42       13.65      4.57 o 
  -4  10  10       29.96       35.10      4.67 o 
  -3  10  10      161.11      163.04      7.72 o 
  -2  10  10        0.31        0.89      3.68 o 
  -1  10  10      285.23      318.15      9.52 o 
   0  10  10        5.94        5.13      4.33 o 
   1  10  10       13.03       21.17      4.61 o 
   2  10  10      187.67      202.09      9.10 o 
   3  10  10       55.98       64.20      8.26 o 
   4  10  10       21.99       27.03      6.78 o 
   5  10  10        1.45        9.07      6.15 o 
  -6  11  10       35.20       34.85      5.82 o 
  -5  11  10        4.71        0.17      5.86 o 
  -4  11  10        0.84       -4.29      4.29 o 
  -3  11  10       45.86       40.67      5.95 o 
  -2  11  10       21.04       22.42      4.58 o 
  -1  11  10       64.45       50.54      5.64 o 
   0  11  10      215.30      245.60     10.33 o 
   1  11  10        7.69        3.78      4.85 o 
   2  11  10       87.01      111.69     10.37 o 
   3  11  10        2.41        2.57      6.46 o 
   4  11  10        0.25        4.57      9.36 o 
  -5  12  10        6.54        1.04      5.25 o 
  -4  12  10        7.03        5.39      4.92 o 
  -3  12  10        8.89        4.80      4.71 o 
  -2  12  10        3.47       -2.91      4.99 o 
  -1  12  10      199.33      224.08     14.32 o 
   0  12  10       31.62       40.89      7.69 o 
   1  12  10        4.22       -0.65      4.97 o 
   2  12  10        0.04       -0.14     11.89 o 
   3  12  10        0.17        2.80      6.85 o 
  -3  13  10       26.51       23.98      5.45 o 
  -2  13  10       34.40       38.65      5.39 o 
  -1  13  10        0.00       -3.50      7.40 o 
   0  13  10       39.47       36.03      6.16 o 
   1  13  10        7.41        3.81      8.88 o 
  -9   1  11        5.12       16.45      4.62 o 
  -8   1  11        6.43       10.01      4.11 o 
  -7   1  11        8.58        9.48      3.11 o 
  -6   1  11       13.29       12.96      2.17 o 
  -5   1  11      218.36      186.35      4.71 o 
  -4   1  11      355.91      381.90      6.50 o 
  -3   1  11      324.65      319.27      5.59 o 
  -2   1  11      423.47      461.28      7.56 o 
  -1   1  11      327.62      331.52      5.87 o 
   0   1  11       84.57       87.91      3.45 o 
   1   1  11      174.78      196.11      6.17 o 
   2   1  11       87.94       81.33      4.27 o 
   3   1  11        5.45        2.27      2.70 o 
   4   1  11        3.51       -1.24      2.96 o 
   5   1  11       14.24        9.68      3.57 o 
   6   1  11        0.01        2.15      3.81 o 
   7   1  11        0.00        4.86      4.43 o 
  -9   2  11        9.07       14.61      5.54 o 
  -8   2  11       30.01       35.91      3.99 o 
  -7   2  11       53.79       54.37      3.82 o 
  -6   2  11      152.76      145.67      5.17 o 
  -5   2  11       41.20       42.72      3.33 o 
  -4   2  11       37.27       37.03      2.35 o 
  -3   2  11      556.07      546.43      8.84 o 
  -2   2  11      203.59      237.08      4.89 o 
  -1   2  11      395.85      402.70      6.80 o 
   0   2  11      107.20      118.10      3.73 o 
   1   2  11      630.48      633.72     13.52 o 
   2   2  11       25.32       35.97      2.91 o 
   3   2  11        0.05        0.35      2.74 o 
   4   2  11        0.25       -1.40      2.99 o 
   5   2  11       18.95       18.16      4.83 o 
   6   2  11        0.02       -4.32      4.90 o 
   7   2  11        1.99        0.50      5.67 o 
  -9   3  11       10.38       14.91      4.60 o 
  -8   3  11       33.89       32.18      3.94 o 
  -7   3  11        3.31        7.72      3.81 o 
  -6   3  11       66.87       53.64      4.06 o 
  -5   3  11      423.74      403.01     10.19 o 
  -4   3  11      125.78      122.67      4.81 o 
  -3   3  11       82.09       80.29      3.70 o 
  -2   3  11       84.66       91.77      4.18 o 
  -1   3  11       11.61       12.28      1.67 o 
   0   3  11       48.03       35.41      1.94 o 
   1   3  11      294.20      275.65      6.62 o 
   2   3  11        5.17        2.46      2.13 o 
   3   3  11       59.08       67.27      7.74 o 
   4   3  11       78.49       53.99      6.56 o 
   5   3  11       11.52        6.54      4.58 o 
   6   3  11        1.59       -5.24      5.24 o 
   7   3  11        5.04        0.72      6.00 o 
  -9   4  11        0.01        8.02      4.80 o 
  -8   4  11        0.13        4.59      6.00 o 
  -7   4  11       39.40       31.25      4.19 o 
  -6   4  11        0.97        0.71      3.30 o 
  -5   4  11       53.48       44.24      3.85 o 
  -4   4  11        2.03        6.21      2.83 o 
  -3   4  11      422.52      416.21      8.66 o 
  -2   4  11       11.30       13.09      2.03 o 
  -1   4  11       16.80       19.91      2.07 o 
   0   4  11       23.70       30.32      1.80 o 
   1   4  11       27.43       24.23      2.32 o 
   2   4  11        2.45        5.43      2.79 o 
   3   4  11      354.33      381.27     10.01 o 
   4   4  11       63.65       75.82     15.40 o 
   5   4  11        0.16       -0.39      4.80 o 
   6   4  11        0.03       -4.92      5.37 o 
   7   4  11        2.10       -2.28      5.86 o 
  -9   5  11        0.21        8.13      5.05 o 
  -8   5  11       23.72       23.11      4.55 o 
  -7   5  11      208.61      202.90      8.08 o 
  -6   5  11      107.66      103.83      6.53 o 
  -5   5  11        8.48        5.08      3.36 o 
  -4   5  11        0.08       -2.90      2.90 o 
  -3   5  11       68.64       61.86      3.92 o 
  -2   5  11       73.71       75.93      3.57 o 
  -1   5  11       17.12       18.66      2.16 o 
   0   5  11        0.87       -1.61      1.70 o 
   1   5  11       31.86       27.33      2.82 o 
   2   5  11      183.99      150.93      6.25 o 
   3   5  11      200.42      186.75      7.19 o 
   4   5  11       77.83       76.81      6.05 o 
   5   5  11       18.30       14.52      5.16 o 
   6   5  11        4.71        2.49      5.68 o 
   7   5  11        5.49        1.16      6.08 o 
  -8   6  11        3.95       11.27      4.53 o 
  -7   6  11       68.15       66.35      5.65 o 
  -6   6  11        0.05       -2.02      3.67 o 
  -5   6  11      143.51      156.79      7.35 o 
  -4   6  11        6.66        3.41      3.19 o 
  -3   6  11        0.21       -2.83      2.83 o 
  -2   6  11      122.46      101.52      5.69 o 
  -1   6  11       13.90        8.02      2.15 o 
   0   6  11       88.77       71.48      3.92 o 
   1   6  11        0.07        0.29      2.14 o 
   2   6  11       17.66       15.35      3.11 o 
   3   6  11       80.15       84.87      5.01 o 
   4   6  11       14.73        6.67      4.56 o 
   5   6  11       88.54       80.18      6.73 o 
   6   6  11        0.04       -3.63      5.41 o 
  -8   7  11        0.15        8.48      4.83 o 
  -7   7  11        0.17        0.81      4.28 o 
  -6   7  11        1.96       -0.37      3.89 o 
  -5   7  11      163.15      164.80      7.53 o 
  -4   7  11      183.43      199.05      7.77 o 
  -3   7  11       14.44       12.57      3.32 o 
  -2   7  11        3.30        4.44      3.02 o 
  -1   7  11      215.54      195.20      6.92 o 
   0   7  11        0.13       -2.26      2.26 o 
   1   7  11      393.02      363.78     10.95 o 
   2   7  11       48.44       40.28      3.93 o 
   3   7  11       17.61       17.84      3.80 o 
   4   7  11        2.12        1.67      3.90 o 
   5   7  11        5.88        3.08      5.48 o 
   6   7  11        6.32        7.74      6.10 o 
  -8   8  11       47.31       57.40     11.73 o 
  -7   8  11       58.59       58.56      5.58 o 
  -6   8  11        0.02       -2.66      4.18 o 
  -5   8  11        5.96        1.97      3.78 o 
  -4   8  11       42.52       46.81      4.44 o 
  -3   8  11        3.57       -2.47      3.36 o 
  -2   8  11        3.04       -0.97      3.23 o 
  -1   8  11       18.98       18.24      3.28 o 
   0   8  11        8.10        8.53      3.68 o 
   1   8  11       27.21       28.34      5.48 o 
   2   8  11        6.06        0.66      3.89 o 
   3   8  11        0.07       -3.65      3.65 o 
   4   8  11        0.07       -3.69      3.96 o 
   5   8  11        6.19       -0.17      5.26 o 
  -7   9  11       13.60        5.58      5.02 o 
  -6   9  11        2.30        1.15      4.49 o 
  -5   9  11        1.11       -2.05      3.97 o 
  -4   9  11      127.61      123.57      7.25 o 
  -3   9  11       68.44       56.90      4.76 o 
  -2   9  11       33.84       36.30      4.20 o 
  -1   9  11      133.37      134.81      6.74 o 
   0   9  11      254.81      273.40     10.22 o 
   1   9  11       98.03       98.81     11.48 o 
   2   9  11        0.01       -3.09      3.99 o 
   3   9  11        1.05       -3.30      4.26 o 
   4   9  11        0.34       -2.30      4.13 o 
   5   9  11        9.40        0.86      7.73 o 
  -6  10  11        7.23        0.37      4.87 o 
  -5  10  11        0.02       -3.10      4.44 o 
  -4  10  11        8.80        6.62      4.40 o 
  -3  10  11       15.63       12.10      4.34 o 
  -2  10  11        0.95       -1.69      3.72 o 
  -1  10  11        4.45        3.17      5.31 o 
   0  10  11        0.43       -4.21      4.21 o 
   1  10  11        0.40       -2.51      4.63 o 
   2  10  11       16.76       15.21      4.74 o 
   3  10  11       25.90       40.16      5.52 o 
   4  10  11       49.04       70.16     13.64 o 
  -5  11  11        8.65        3.63      5.10 o 
  -4  11  11       14.50       10.89      4.86 o 
  -3  11  11       11.04        7.07      4.56 o 
  -2  11  11       12.07        4.16      4.62 o 
  -1  11  11        0.29       -0.99      4.78 o 
   0  11  11        2.45        9.13      5.00 o 
   1  11  11       33.51       32.25      5.48 o 
   2  11  11        8.32        4.71      5.02 o 
   3  11  11        1.41        2.82      6.63 o 
  -4  12  11        9.53       -4.16      5.95 o 
  -3  12  11        0.60       -5.36      5.36 o 
  -2  12  11        0.01        0.64      6.14 o 
  -1  12  11        0.65       -0.46      5.25 o 
   0  12  11        0.46       -4.40      5.97 o 
   1  12  11       51.18       42.13      7.24 o 
   2  12  11        6.00        4.43      7.08 o 
  -2  13  11        0.09       -5.81      5.81 o 
  -1  13  11        4.63       -5.64      5.64 o 
   0  13  11       54.14       57.39      6.75 o 
  -9   0  12       48.89       60.54      7.84 o 
  -8   0  12      176.55      175.75     10.83 o 
  -7   0  12        0.15        0.89      4.69 o 
  -6   0  12      132.43      127.76      6.36 o 
  -5   0  12       44.61       43.78      3.95 o 
  -4   0  12       76.54       75.48      4.72 o 
  -3   0  12      262.50      236.13      6.92 o 
  -2   0  12      359.14      384.83      8.99 o 
  -1   0  12     2476.52     2478.48     52.22 o 
   0   0  12       71.78       56.76      3.95 o 
   1   0  12     1182.78     1153.15     25.41 o 
   2   0  12       32.54       32.33      6.03 o 
   3   0  12      308.13      330.00     13.10 o 
   4   0  12       33.84       31.31      9.99 o 
   5   0  12       95.19       88.36      8.53 o 
   6   0  12        1.52       -1.01      5.81 o 
   7   0  12       48.87       57.42      7.92 o 
  -9   1  12        6.11       13.90      5.02 o 
  -8   1  12        0.55        3.38      4.12 o 
  -7   1  12        0.29        0.95      3.23 o 
  -6   1  12       42.45       32.93      3.18 o 
  -5   1  12       40.42       38.09      2.49 o 
  -4   1  12      414.01      416.15      7.46 o 
  -3   1  12      238.54      247.61      5.34 o 
  -2   1  12       78.46       64.06      4.14 o 
  -1   1  12       67.51      104.11      5.59 o 
   0   1  12      273.46      255.86      5.72 o 
   1   1  12     1432.91     1508.19     25.62 o 
   2   1  12        2.36        1.75      3.25 o 
   3   1  12       97.26       98.68      5.75 o 
   4   1  12       43.57       42.06      4.05 o 
   5   1  12       50.60       38.92      4.39 o 
   6   1  12       43.26       49.51      5.06 o 
   7   1  12       15.14        9.82      4.87 o 
  -9   2  12        0.77        6.05      4.62 o 
  -8   2  12        8.07        2.23      4.06 o 
  -7   2  12       37.00       36.68      3.65 o 
  -6   2  12      104.88      110.13      4.93 o 
  -5   2  12       27.77       38.62      2.50 o 
  -4   2  12       35.94       38.35      2.51 o 
  -3   2  12      478.57      514.71      9.22 o 
  -2   2  12      194.93      183.83      4.53 o 
  -1   2  12       67.65       64.01      2.60 o 
   0   2  12      170.96      187.38      5.13 o 
   1   2  12      164.42      163.03      5.33 o 
   2   2  12        0.21        1.87      2.21 o 
   3   2  12        9.79        9.14      3.18 o 
   4   2  12       26.85       18.28      3.70 o 
   5   2  12      133.37      133.17      7.09 o 
   6   2  12       41.84       30.51      5.08 o 
   7   2  12        0.85        4.59      4.77 o 
  -9   3  12        3.60       17.38      4.60 o 
  -8   3  12        0.10        6.12      3.94 o 
  -7   3  12        2.94        5.55      3.22 o 
  -6   3  12       35.87       37.35      3.47 o 
  -5   3  12      296.22      307.95      7.82 o 
  -4   3  12       71.50       61.54      3.18 o 
  -3   3  12       51.42       74.93      3.39 o 
  -2   3  12      497.08      481.19      8.64 o 
  -1   3  12      240.61      263.05      5.37 o 
   0   3  12      134.09      154.38      4.08 o 
   1   3  12       68.79       71.90      5.30 o 
   2   3  12       74.37       79.18      7.78 o 
   3   3  12      300.65      346.14      9.77 o 
   4   3  12        5.02       11.82      3.59 o 
   5   3  12        4.55        8.89      3.88 o 
   6   3  12        2.24        2.01      5.63 o 
   7   3  12       16.43       11.76      6.36 o 
  -9   4  12        2.03        6.90      4.51 o 
  -8   4  12       17.24       17.48      3.85 o 
  -7   4  12      197.78      207.68      7.99 o 
  -6   4  12      173.26      163.43      7.18 o 
  -5   4  12      150.61      157.49      6.90 o 
  -4   4  12      278.73      270.66      8.79 o 
  -3   4  12      286.21      296.57      7.15 o 
  -2   4  12       12.10       10.16      2.20 o 
  -1   4  12      548.47      535.84      9.33 o 
   0   4  12      313.93      305.91      5.84 o 
   1   4  12        2.51        2.56      2.12 o 
   2   4  12        1.43       -0.76      2.27 o 
   3   4  12        7.44        4.63      3.61 o 
   4   4  12        8.20       15.57      4.68 o 
   5   4  12       74.78       65.57      7.27 o 
   6   4  12        0.02       -4.98      5.61 o 
  -8   5  12       19.69       16.42      4.48 o 
  -7   5  12       76.20       65.86      6.96 o 
  -6   5  12        0.41       -1.91      3.61 o 
  -5   5  12       16.32       14.44      3.60 o 
  -4   5  12       28.95       32.69      3.68 o 
  -3   5  12        0.04       -2.32      2.87 o 
  -2   5  12       11.43       10.53      2.23 o 
  -1   5  12       33.43       41.86      2.68 o 
   0   5  12       40.41       33.66      2.84 o 
   1   5  12       77.44       75.29      4.21 o 
   2   5  12       26.32       29.48      2.88 o 
   3   5  12       14.73       21.73      3.57 o 
   4   5  12       63.73       58.74      9.18 o 
   5   5  12       65.89       71.13      7.15 o 
   6   5  12        0.01       -5.45      5.45 o 
  -8   6  12       12.62        8.03      4.65 o 
  -7   6  12       51.39       45.62      4.99 o 
  -6   6  12       15.06       17.21      4.11 o 
  -5   6  12       33.43       35.13      4.24 o 
  -4   6  12       13.81        6.87      3.71 o 
  -3   6  12      701.38      754.32     16.17 o 
  -2   6  12      334.04      313.31      8.73 o 
  -1   6  12       79.93       71.63      3.59 o 
   0   6  12        0.35       -1.82      2.27 o 
   1   6  12       62.63       44.17      3.05 o 
   2   6  12      163.18      137.78      6.48 o 
   3   6  12      124.04      111.29      6.33 o 
   4   6  12        1.21        6.38      4.83 o 
   5   6  12       17.63       11.06      7.56 o 
   6   6  12        9.58        3.65      5.87 o 
  -8   7  12       66.71       65.51      5.90 o 
  -7   7  12        1.48        7.08      4.61 o 
  -6   7  12       36.23       34.69      4.70 o 
  -5   7  12       17.32       19.65      4.26 o 
  -4   7  12       39.01       42.81      4.25 o 
  -3   7  12       49.44       49.37      4.20 o 
  -2   7  12       30.98       17.97      3.48 o 
  -1   7  12       26.60       21.57      3.28 o 
   0   7  12       32.52       17.81      2.83 o 
   1   7  12      125.36      130.26      6.23 o 
   2   7  12        2.46        3.73      3.34 o 
   3   7  12       18.87       24.11      4.09 o 
   4   7  12        4.26       -3.69      4.86 o 
   5   7  12       18.62       15.07      6.39 o 
  -7   8  12       13.30       18.10      5.11 o 
  -6   8  12       75.83       72.77      5.67 o 
  -5   8  12       46.60       38.85      4.73 o 
  -4   8  12       19.94       22.72      4.59 o 
  -3   8  12        0.04       -3.42      3.42 o 
  -2   8  12        0.54       -2.17      3.32 o 
  -1   8  12      272.90      287.26     10.17 o 
   0   8  12        5.72        1.74      3.77 o 
   1   8  12        9.25        6.09      2.96 o 
   2   8  12       26.95       14.94      4.24 o 
   3   8  12        5.58       -3.62      3.85 o 
   4   8  12        0.32       -4.97      4.97 o 
   5   8  12       50.72       50.99      6.84 o 
  -7   9  12        2.01       -4.83      4.83 o 
  -6   9  12       20.21       20.96      6.59 o 
  -5   9  12       15.51       10.63      4.52 o 
  -4   9  12       15.39        3.07      4.19 o 
  -3   9  12       14.92       15.97      4.07 o 
  -2   9  12       70.60       58.98      4.71 o 
  -1   9  12       31.16       31.42      4.78 o 
   0   9  12        5.32        5.50      4.34 o 
   1   9  12       18.19       15.78      4.49 o 
   2   9  12       17.21        8.65      4.49 o 
   3   9  12       20.56       11.03      4.83 o 
   4   9  12        7.11        7.43      5.08 o 
  -6  10  12       34.13       34.66      5.90 o 
  -5  10  12       15.41       14.07      6.32 o 
  -4  10  12       62.66       52.52      5.51 o 
  -3  10  12       19.51       17.52      4.48 o 
  -2  10  12       79.26       74.26      5.27 o 
  -1  10  12       40.97       25.33      5.08 o 
   0  10  12        7.43        1.40      4.61 o 
   1  10  12        6.45       12.75      4.86 o 
   2  10  12       94.93      105.56      7.66 o 
   3  10  12        8.01       10.34      5.08 o 
   4  10  12        2.32        9.78      7.16 o 
  -5  11  12       55.25       41.31      5.87 o 
  -4  11  12        2.02       -4.42      4.79 o 
  -3  11  12        1.20       -1.47      4.57 o 
  -2  11  12        6.07       -0.75      5.86 o 
  -1  11  12       37.03       28.52      5.64 o 
   0  11  12        0.19       -4.93      4.93 o 
   1  11  12       47.01       34.42      5.75 o 
   2  11  12        7.37        3.78      5.22 o 
   3  11  12        4.57        4.65      6.93 o 
  -4  12  12        0.05       -8.56      9.83 o 
  -3  12  12        1.62       -4.92      4.92 o 
  -2  12  12       20.66        6.70      5.85 o 
  -1  12  12        2.96       -5.22      5.22 o 
   0  12  12       13.86        7.26      5.59 o 
   1  12  12        1.48       -1.37      5.27 o 
  -9   1  13       16.07       24.86      6.55 o 
  -8   1  13       60.91       62.04      5.14 o 
  -7   1  13       31.35       30.87      3.44 o 
  -6   1  13      112.23       95.49      5.09 o 
  -5   1  13       70.73       69.57      3.15 o 
  -4   1  13       56.75       59.78      3.52 o 
  -3   1  13       63.96       68.22      3.19 o 
  -2   1  13       90.89      119.17      4.12 o 
  -1   1  13     1846.18     1865.15     28.36 o 
   0   1  13      134.03      166.74      5.38 o 
   1   1  13      345.24      386.71      8.64 o 
   2   1  13      107.78      110.69     10.25 o 
   3   1  13       15.98       13.21      4.67 o 
   4   1  13       20.89       23.23      4.01 o 
   5   1  13        4.74        6.07      4.11 o 
   6   1  13        0.80        5.34      4.46 o 
  -9   2  13        0.10        5.96      6.14 o 
  -8   2  13        2.10        0.08      3.51 o 
  -7   2  13       24.91       21.24      3.47 o 
  -6   2  13       15.34       11.76      3.11 o 
  -5   2  13        0.58        2.77      2.75 o 
  -4   2  13       24.95       29.00      2.51 o 
  -3   2  13      634.05      666.96     11.39 o 
  -2   2  13        0.06        2.18      1.71 o 
  -1   2  13      551.81      587.12      9.48 o 
   0   2  13      216.04      225.66      5.54 o 
   1   2  13      222.37      239.46      6.55 o 
   2   2  13      177.25      217.71      9.61 o 
   3   2  13      172.39      197.30      9.98 o 
   4   2  13       84.74       70.69      5.45 o 
   5   2  13       11.46       10.78      4.10 o 
   6   2  13       19.12       21.11      4.80 o 
  -9   3  13        7.58       12.78      6.91 o 
  -8   3  13        2.85        7.09      4.03 o 
  -7   3  13       47.13       41.30      3.82 o 
  -6   3  13       87.88       70.91      4.32 o 
  -5   3  13      132.65      129.26      5.73 o 
  -4   3  13      202.11      191.52      6.25 o 
  -3   3  13     1395.40     1419.28     21.80 o 
  -2   3  13      523.69      521.22      9.37 o 
  -1   3  13      982.19      989.60     14.63 o 
   0   3  13      126.77      126.91      5.13 o 
   1   3  13       56.40       57.77      3.39 o 
   2   3  13      379.13      390.57     10.31 o 
   3   3  13      587.83      605.39     14.19 o 
   4   3  13        0.85        6.92      3.73 o 
   5   3  13        7.18        5.04      4.17 o 
   6   3  13        0.52       -0.86      4.55 o 
  -8   4  13       23.74       34.67      4.67 o 
  -7   4  13        1.06        2.39      4.23 o 
  -6   4  13        1.71        2.26      3.59 o 
  -5   4  13      422.59      386.80     10.34 o 
  -4   4  13        1.19       -0.89      2.99 o 
  -3   4  13       85.54       93.92      4.75 o 
  -2   4  13      152.99      136.60      4.71 o 
  -1   4  13       36.72       42.35      2.49 o 
   0   4  13       71.47       66.35      3.58 o 
   1   4  13       40.34       37.99      3.50 o 
   2   4  13       60.16       43.58      3.23 o 
   3   4  13       20.65       24.90      6.27 o 
   4   4  13      101.28      109.11     13.32 o 
   5   4  13        6.43        6.92      5.05 o 
   6   4  13        0.20       -2.91      4.49 o 
  -8   5  13       25.37       28.20      4.85 o 
  -7   5  13       74.86       74.51      9.02 o 
  -6   5  13        9.80        3.80      3.81 o 
  -5   5  13      311.25      301.85      9.27 o 
  -4   5  13      536.50      526.94     12.58 o 
  -3   5  13      135.53      133.51      6.60 o 
  -2   5  13      289.25      311.84      7.53 o 
  -1   5  13      368.53      344.14      7.11 o 
   0   5  13       16.80       11.42      2.65 o 
   1   5  13       11.38        8.89      2.50 o 
   2   5  13        0.76       -2.71      2.71 o 
   3   5  13        0.57        1.32      3.45 o 
   4   5  13      156.03      159.08      8.25 o 
   5   5  13       59.72       47.29      8.66 o 
   6   5  13        0.01       -5.73      5.73 o 
  -8   6  13        4.70        1.84      4.60 o 
  -7   6  13       84.47       76.99      8.13 o 
  -6   6  13       69.99       71.11      5.77 o 
  -5   6  13        0.43        2.91      3.73 o 
  -4   6  13        0.53        7.89      4.34 o 
  -3   6  13        2.14        1.32      3.20 o 
  -2   6  13      181.15      160.09      6.78 o 
  -1   6  13       53.49       42.20      2.93 o 
   0   6  13        0.22       -1.11      2.55 o 
   1   6  13       15.12       11.66      2.94 o 
   2   6  13        1.56       -0.30      2.68 o 
   3   6  13        0.85       -1.26      3.52 o 
   4   6  13        8.48        6.52      5.22 o 
   5   6  13        3.14        4.89      5.70 o 
  -7   7  13       21.14       17.24      4.93 o 
  -6   7  13       28.01       22.81      4.69 o 
  -5   7  13       87.36       81.52      5.67 o 
  -4   7  13      329.69      323.90      9.69 o 
  -3   7  13      521.52      494.98     12.19 o 
  -2   7  13        4.97       -0.26      3.16 o 
  -1   7  13        0.01       -3.48      3.48 o 
   0   7  13       18.13       19.11      3.06 o 
   1   7  13       19.00       31.42      3.41 o 
   2   7  13       72.54       58.61      4.11 o 
   3   7  13        7.08        1.26      3.87 o 
   4   7  13       12.15        3.11      5.28 o 
   5   7  13        0.77       -0.68      5.73 o 
  -7   8  13       24.37       18.59      5.34 o 
  -6   8  13        0.01       -3.17      4.49 o 
  -5   8  13        4.83        3.27      4.27 o 
  -4   8  13        0.00        1.66      3.86 o 
  -3   8  13       19.16       15.42      3.90 o 
  -2   8  13        5.13        5.01      3.57 o 
  -1   8  13        6.09        7.03      4.32 o 
   0   8  13      196.74      199.81      8.85 o 
   1   8  13       16.37        9.22      3.25 o 
   2   8  13        2.13        3.14      3.31 o 
   3   8  13       18.48       15.35      4.83 o 
   4   8  13       26.00       20.96      5.96 o 
  -6   9  13       32.65       31.96      5.44 o 
  -5   9  13      116.65      117.50      8.51 o 
  -4   9  13       24.19       13.50      4.54 o 
  -3   9  13       26.18       19.99      4.34 o 
  -2   9  13       57.20       42.64      4.49 o 
  -1   9  13       25.88       17.65      5.28 o 
   0   9  13       33.91       23.88      4.92 o 
   1   9  13       17.10       12.42      5.22 o 
   2   9  13       39.03       31.50      5.15 o 
   3   9  13        7.40       -0.13      4.82 o 
   4   9  13        4.90       -2.21      6.48 o 
  -5  10  13       79.66       78.13      7.28 o 
  -4  10  13        0.10        2.81      4.72 o 
  -3  10  13        1.59       -4.97      4.97 o 
  -2  10  13       35.04       23.97      5.48 o 
  -1  10  13        0.00        0.77      4.80 o 
   0  10  13        0.49       -4.15      4.61 o 
   1  10  13       65.55       58.50      6.54 o 
   2  10  13       10.11       11.22      5.05 o 
   3  10  13        7.06        2.85      5.15 o 
  -4  11  13       19.82        8.17      5.07 o 
  -3  11  13       28.08       20.52      4.99 o 
  -2  11  13       16.94       12.40      7.11 o 
  -1  11  13       13.04        7.00      6.06 o 
   0  11  13       19.88       12.56      5.56 o 
   1  11  13       17.26       14.21      5.37 o 
   2  11  13        2.46       -3.63      5.31 o 
  -2  12  13       61.00       47.04      6.82 o 
  -1  12  13        3.42       -5.68      5.68 o 
   0  12  13        0.01       -5.37      5.37 o 
  -9   0  14        4.95       19.03     10.47 o 
  -8   0  14       77.92       75.36     16.97 o 
  -7   0  14        0.04       -0.79      9.67 o 
  -6   0  14        2.38        7.99      3.77 o 
  -5   0  14       32.39       28.94      3.99 o 
  -4   0  14       63.56       47.01      4.14 o 
  -3   0  14       72.55       80.65      4.99 o 
  -2   0  14     1432.30     1516.49     33.28 o 
  -1   0  14      114.35      124.75      6.76 o 
   0   0  14     1036.97     1046.22     23.82 o 
   1   0  14     3153.22     3317.63     87.25 o 
   2   0  14      172.52      177.61     10.44 o 
   3   0  14        3.68       -3.42      4.75 o 
   4   0  14       98.22       78.64      7.57 o 
   5   0  14       15.87       10.34      6.33 o 
   6   0  14       64.28       56.34      7.97 o 
  -8   1  14       28.37       36.21      4.76 o 
  -7   1  14        8.01       12.55      4.61 o 
  -6   1  14      260.53      236.85      6.94 o 
  -5   1  14       23.98       16.02      2.62 o 
  -4   1  14      358.61      339.97      8.67 o 
  -3   1  14        3.17        7.91      2.13 o 
  -2   1  14       53.38       45.27      2.42 o 
  -1   1  14        0.14        5.76      2.04 o 
   0   1  14      906.15      971.61     15.84 o 
   1   1  14      305.60      359.37      9.83 o 
   2   1  14      672.57      739.95     16.43 o 
   3   1  14      107.19      110.20      6.42 o 
   4   1  14       24.42       30.01      4.32 o 
   5   1  14        2.22        3.32      4.35 o 
   6   1  14        8.46        3.53      4.79 o 
  -8   2  14        2.65       10.36      4.87 o 
  -7   2  14        4.03        7.93      3.67 o 
  -6   2  14      135.32      129.14      6.93 o 
  -5   2  14        9.86        8.69      2.91 o 
  -4   2  14       22.77       22.92      2.55 o 
  -3   2  14       42.97       56.43      2.90 o 
  -2   2  14       92.74       97.49      4.09 o 
  -1   2  14     1200.76     1260.52     18.31 o 
   0   2  14     1629.08     1647.39     27.96 o 
   1   2  14       24.47       29.24      2.87 o 
   2   2  14      132.99      149.99      7.13 o 
   3   2  14       99.78      121.97      6.96 o 
   4   2  14       20.91       13.17      4.15 o 
   5   2  14       18.65       17.61      4.54 o 
   6   2  14       10.70       11.96      4.90 o 
  -8   3  14       24.00       21.52      6.50 o 
  -7   3  14       32.97       44.40      4.46 o 
  -6   3  14       13.72       13.20      3.33 o 
  -5   3  14       12.19       11.77      3.04 o 
  -4   3  14      319.90      296.98      7.75 o 
  -3   3  14      257.91      223.88      5.94 o 
  -2   3  14       33.37       29.42      2.44 o 
  -1   3  14      256.77      252.79      6.33 o 
   0   3  14      108.40      122.31      5.28 o 
   1   3  14      126.76      129.08      5.47 o 
   2   3  14      430.93      486.05     12.09 o 
   3   3  14        0.10        1.83      3.68 o 
   4   3  14       35.36       35.74      4.61 o 
   5   3  14       39.03       27.11      4.82 o 
   6   3  14       15.91       13.92      5.07 o 
  -8   4  14        0.30        8.64      4.25 o 
  -7   4  14        3.24       -0.67      3.49 o 
  -6   4  14       35.33       38.23      4.14 o 
  -5   4  14        3.04       -2.93      2.93 o 
  -4   4  14       12.25        9.97      2.90 o 
  -3   4  14      248.98      266.10      7.22 o 
  -2   4  14     1094.51     1171.59     18.41 o 
  -1   4  14        9.52        3.35      1.96 o 
   0   4  14      118.15      113.50      5.54 o 
   1   4  14        0.25        0.29      2.57 o 
   2   4  14        2.81        6.73      3.29 o 
   3   4  14        1.83        5.17      3.66 o 
   4   4  14       21.23       22.53      4.43 o 
   5   4  14       47.85       53.80      5.81 o 
   6   4  14       15.26       19.03     12.37 o 
  -8   5  14        1.00        4.51      4.02 o 
  -7   5  14       15.84       16.02      8.38 o 
  -6   5  14        3.72        2.69      3.94 o 
  -5   5  14       86.91       74.90      5.01 o 
  -4   5  14       46.70       55.16      4.49 o 
  -3   5  14      144.33      166.91      7.64 o 
  -2   5  14      170.13      150.06      5.65 o 
  -1   5  14        3.13        1.86      2.55 o 
   0   5  14        0.11        0.11      2.55 o 
   1   5  14        3.41        5.16      2.81 o 
   2   5  14       14.94       17.85      3.58 o 
   3   5  14       52.82       33.59      4.24 o 
   4   5  14      259.57      302.90     11.91 o 
   5   5  14       10.84       12.55      4.77 o 
  -7   6  14       23.59       18.26      4.86 o 
  -6   6  14        7.70        5.67      4.34 o 
  -5   6  14      118.87      120.42      7.51 o 
  -4   6  14      109.53      107.64      6.87 o 
  -3   6  14      251.28      259.17      8.52 o 
  -2   6  14        3.36        5.29      3.18 o 
  -1   6  14       27.01       39.31      4.30 o 
   0   6  14        4.36        2.38      2.81 o 
   1   6  14       28.84       27.35      3.36 o 
   2   6  14      101.08      110.12      6.29 o 
   3   6  14        0.01        2.00      5.86 o 
   4   6  14        0.24        7.54      4.30 o 
   5   6  14        2.03       -0.15      4.51 o 
  -7   7  14        0.88        0.42      5.63 o 
  -6   7  14       44.98       37.56      5.11 o 
  -5   7  14        1.96        5.44      4.27 o 
  -4   7  14        0.05       -0.28      3.77 o 
  -3   7  14       17.93       21.05      3.92 o 
  -2   7  14        0.78       -3.19      3.19 o 
  -1   7  14       28.08       29.69      4.46 o 
   0   7  14      243.50      211.67      8.92 o 
   1   7  14       85.06      102.72      9.84 o 
   2   7  14       27.08       20.42      3.73 o 
   3   7  14       44.43       39.04      5.03 o 
   4   7  14      105.52      102.71      8.38 o 
  -6   8  14       30.53       10.27      7.37 o 
  -5   8  14       57.07       52.61      5.38 o 
  -4   8  14       86.38       92.55      6.26 o 
  -3   8  14        8.50        8.85      5.36 o 
  -2   8  14        0.06       -4.25      4.25 o 
  -1   8  14       81.81       74.99      5.85 o 
   0   8  14        0.94        0.14      4.22 o 
   1   8  14        3.58        3.47      4.30 o 
   2   8  14        9.39        6.79      3.98 o 
   3   8  14       12.35        8.26      4.59 o 
   4   8  14        3.02        1.81      6.54 o 
  -6   9  14        0.18       -3.14      7.96 o 
  -5   9  14       49.59       56.13      5.86 o 
  -4   9  14       50.89       49.46      5.29 o 
  -3   9  14        0.32       -2.85      4.13 o 
  -2   9  14       15.03        4.22      4.93 o 
  -1   9  14        3.39        0.77      4.61 o 
   0   9  14        0.02       -4.47      4.47 o 
   1   9  14       31.63       34.51      5.27 o 
   2   9  14        0.48       -4.51      4.51 o 
   3   9  14        3.62        2.40      6.48 o 
  -5  10  14       67.96       50.88      6.09 o 
  -4  10  14        1.50       -4.02      4.55 o 
  -3  10  14       31.27       26.10      5.01 o 
  -2  10  14        2.58       -0.13      5.19 o 
  -1  10  14        8.66        1.01      4.98 o 
   0  10  14        2.30       -6.70      7.91 o 
   1  10  14        1.88       -5.32      5.32 o 
   2  10  14        0.08       -4.98      4.98 o 
  -3  11  14        5.90       -5.39      5.65 o 
  -2  11  14        7.81       -1.84      5.53 o 
  -1  11  14        0.06       -5.22      5.22 o 
   0  11  14       27.83       22.51      5.79 o 
   1  11  14        3.32       -5.23      5.23 o 
  -8   1  15        0.17        5.76      4.27 o 
  -7   1  15        9.55       10.32      3.90 o 
  -6   1  15       29.53       32.73      3.61 o 
  -5   1  15        0.86       -0.39      2.66 o 
  -4   1  15        8.82        7.29      2.55 o 
  -3   1  15        5.53        2.60      2.05 o 
  -2   1  15        2.30        0.50      2.08 o 
  -1   1  15      100.02       82.40      3.64 o 
   0   1  15        0.50        7.02      2.37 o 
   1   1  15      282.54      293.62      8.81 o 
   2   1  15        2.28        8.46      3.46 o 
   3   1  15      180.13      186.91      7.83 o 
   4   1  15        0.40       -4.02      4.02 o 
   5   1  15        1.79       -3.17      4.64 o 
  -8   2  15       10.60       18.83      5.18 o 
  -7   2  15        1.15        3.59      3.71 o 
  -6   2  15       29.18       25.37      3.92 o 
  -5   2  15        0.14        0.51      3.47 o 
  -4   2  15      101.32       80.64      4.28 o 
  -3   2  15      104.79       78.84      4.09 o 
  -2   2  15      225.59      231.74      6.97 o 
  -1   2  15        4.46        6.87      2.02 o 
   0   2  15       29.60       33.35      2.84 o 
   1   2  15      262.30      268.77     11.58 o 
   2   2  15      210.16      240.58     10.22 o 
   3   2  15       17.00       25.15      4.19 o 
   4   2  15        0.08       -3.01      4.12 o 
   5   2  15        4.39        8.31      4.70 o 
  -8   3  15       23.18       26.45      4.99 o 
  -7   3  15       50.54       54.43      4.85 o 
  -6   3  15        6.56        5.24      3.60 o 
  -5   3  15      114.81      113.01      7.37 o 
  -4   3  15       43.10       31.83      3.29 o 
  -3   3  15        0.21        0.28      2.21 o 
  -2   3  15        1.84        5.66      2.17 o 
  -1   3  15       75.21       85.79      5.06 o 
   0   3  15        0.22        0.74      2.43 o 
   1   3  15        4.07        5.98      3.14 o 
   2   3  15       29.83       38.79      4.07 o 
   3   3  15       51.52       47.05      5.72 o 
   4   3  15       38.88       23.18      4.63 o 
   5   3  15       56.21       47.28      5.49 o 
  -8   4  15        2.25        8.92      4.42 o 
  -7   4  15       58.41       70.09      5.22 o 
  -6   4  15       18.57       18.27      3.70 o 
  -5   4  15        8.86        5.70      3.90 o 
  -4   4  15        0.04       -1.26      2.83 o 
  -3   4  15       27.09       28.71      3.17 o 
  -2   4  15      134.05      136.75      5.35 o 
  -1   4  15       38.91       29.09      4.21 o 
   0   4  15        4.58        0.18      2.67 o 
   1   4  15       92.03       74.29      5.57 o 
   2   4  15       75.48       76.78      6.40 o 
   3   4  15      248.60      263.45      9.38 o 
   4   4  15       49.80       46.96      5.40 o 
   5   4  15       31.18       31.12      5.20 o 
  -7   5  15       26.69       20.41      5.25 o 
  -6   5  15       92.78       92.92      6.09 o 
  -5   5  15       24.14       29.93      4.21 o 
  -4   5  15       40.75       45.17      3.77 o 
  -3   5  15       16.48       15.55      3.05 o 
  -2   5  15      258.79      254.86      7.12 o 
  -1   5  15        1.70        1.44      2.74 o 
   0   5  15       25.42       21.89      3.24 o 
   1   5  15       73.76       75.79      6.31 o 
   2   5  15        0.13        2.40      3.58 o 
   3   5  15        5.36        7.92      4.15 o 
   4   5  15       10.18       17.15      4.72 o 
   5   5  15       36.85       40.38      5.43 o 
  -7   6  15       12.06        6.17      6.09 o 
  -6   6  15       43.51       38.11      6.41 o 
  -5   6  15       20.22       23.51      5.85 o 
  -4   6  15       12.65        7.96      3.92 o 
  -3   6  15        2.46        2.67      3.43 o 
  -2   6  15        0.30       -1.88      3.28 o 
  -1   6  15       29.79       26.23      4.38 o 
   0   6  15       42.88       42.42      4.33 o 
   1   6  15        2.59        1.88      3.19 o 
   2   6  15       64.17       51.01      5.00 o 
   3   6  15       43.98       42.34      5.30 o 
   4   6  15        9.98       11.19      4.62 o 
  -6   7  15       83.75       79.31      7.79 o 
  -5   7  15        0.63       -2.85      5.26 o 
  -4   7  15        4.05       -3.39      3.94 o 
  -3   7  15        4.64       -3.54      3.54 o 
  -2   7  15       13.38        8.50      4.36 o 
  -1   7  15       53.78       56.85      5.34 o 
   0   7  15        5.63        4.82      4.14 o 
   1   7  15        8.60        4.13      3.44 o 
   2   7  15        0.02        1.41      4.21 o 
   3   7  15        8.36        4.06      4.59 o 
   4   7  15        6.38        6.50      4.93 o 
  -6   8  15        5.39       -1.01      5.58 o 
  -5   8  15        0.30       -4.50      4.50 o 
  -4   8  15        6.53        5.87      4.26 o 
  -3   8  15       16.30        9.90      5.11 o 
  -2   8  15       52.94       45.70      5.54 o 
  -1   8  15        9.31        3.15      4.68 o 
   0   8  15        9.83       -0.57      4.47 o 
   1   8  15        2.83       -0.29      4.36 o 
   2   8  15       83.47       86.30      5.81 o 
   3   8  15        2.55        1.93      4.78 o 
  -5   9  15        2.86       -4.00      5.04 o 
  -4   9  15       44.70       33.82      5.26 o 
  -3   9  15        5.44        1.33      5.16 o 
  -2   9  15       50.69       52.17      6.09 o 
  -1   9  15       23.75        9.28      5.09 o 
   0   9  15       14.19       11.34      5.07 o 
   1   9  15        1.38       -4.44      7.29 o 
   2   9  15       48.90       49.30      5.91 o 
  -4  10  15        1.32       -6.50      6.50 o 
  -3  10  15        0.17       -5.27      5.27 o 
  -2  10  15        2.74       -5.31      5.31 o 
  -1  10  15        1.91       -5.09      5.09 o 
   0  10  15        0.91       -4.96      4.96 o 
   1  10  15       31.71       23.34      5.72 o 
  -8   0  16        6.19        9.83      8.56 o 
  -7   0  16        0.72        6.73      5.46 o 
  -6   0  16        3.65        1.43      8.09 o 
  -5   0  16      205.70      196.56      8.24 o 
  -4   0  16      162.20      150.34      9.08 o 
  -3   0  16        0.03       -1.28      3.57 o 
  -2   0  16       49.16       43.18      3.84 o 
  -1   0  16       39.50       30.77      3.60 o 
   0   0  16        6.10        8.42      6.34 o 
   1   0  16       70.46       63.03      6.32 o 
   2   0  16        0.44        5.60      5.16 o 
   3   0  16      182.42      202.33     11.61 o 
   4   0  16       28.56       18.43      6.98 o 
   5   0  16        7.21       -2.13      7.01 o 
  -8   1  16        8.43       21.02      4.67 o 
  -7   1  16        6.43        9.08      4.15 o 
  -6   1  16        9.73       11.81      3.70 o 
  -5   1  16       70.62       67.07      4.53 o 
  -4   1  16       75.99       56.96      4.14 o 
  -3   1  16       71.38       72.05      3.99 o 
  -2   1  16       17.41       16.13      2.50 o 
  -1   1  16       97.38       92.24      4.55 o 
   0   1  16      145.92      143.22      6.79 o 
   1   1  16        0.00       -3.20      3.20 o 
   2   1  16       89.69       95.74      6.13 o 
   3   1  16      113.54      117.80      7.28 o 
   4   1  16       17.78       18.77      4.69 o 
   5   1  16        3.54        2.64      4.97 o 
  -8   2  16       26.30       48.72      5.85 o 
  -7   2  16        8.85       14.38      4.71 o 
  -6   2  16       11.08        6.60      4.37 o 
  -5   2  16       56.38       59.89      4.51 o 
  -4   2  16        0.04        0.52      2.82 o 
  -3   2  16       53.21       40.78      2.91 o 
  -2   2  16       68.79       74.50      3.89 o 
  -1   2  16       11.37       14.84      2.93 o 
   0   2  16       76.40       79.98      6.57 o 
   1   2  16       45.66       37.95      3.95 o 
   2   2  16       15.32       11.86      3.75 o 
   3   2  16        2.32       -1.84      3.92 o 
   4   2  16       14.17       11.07      4.70 o 
   5   2  16       14.02       14.67      5.20 o 
  -7   3  16       23.92       28.36      4.52 o 
  -6   3  16        1.41        5.00      3.80 o 
  -5   3  16        0.08       -3.19      4.22 o 
  -4   3  16        6.07        7.62      3.02 o 
  -3   3  16       23.16       27.45      2.78 o 
  -2   3  16       10.99       16.11      2.45 o 
  -1   3  16       81.52       63.24      3.93 o 
   0   3  16       88.96       96.15      5.77 o 
   1   3  16        0.00       -2.37      3.23 o 
   2   3  16       12.72        8.24      3.73 o 
   3   3  16       75.66       71.61      7.55 o 
   4   3  16        0.23       -3.02      4.41 o 
   5   3  16       24.68       19.76      5.71 o 
  -7   4  16        1.67        4.17      4.11 o 
  -6   4  16       18.61       25.94      4.97 o 
  -5   4  16        1.08       -3.20      3.20 o 
  -4   4  16        1.89        3.45      3.09 o 
  -3   4  16       29.76       30.05      3.58 o 
  -2   4  16       94.06      109.16      6.65 o 
  -1   4  16        1.69        1.13      2.83 o 
   0   4  16       11.89        6.57      3.02 o 
   1   4  16        9.72        9.97      3.79 o 
   2   4  16        8.00        7.51      3.93 o 
   3   4  16        1.53        0.55      4.17 o 
   4   4  16        0.01        2.34      4.56 o 
  -7   5  16       20.72       21.88      4.59 o 
  -6   5  16        1.15        1.93      3.88 o 
  -5   5  16        0.07       -3.32      3.32 o 
  -4   5  16      125.35      132.54      6.40 o 
  -3   5  16       31.94       31.61      3.45 o 
  -2   5  16       35.72       34.92      4.74 o 
  -1   5  16      173.36      164.39      6.78 o 
   0   5  16       53.35       55.38      4.06 o 
   1   5  16       10.77       14.75      4.05 o 
   2   5  16        1.97        2.52      4.15 o 
   3   5  16       64.50       62.75      5.40 o 
   4   5  16        0.46       -4.52      4.52 o 
  -6   6  16      138.83      159.49      7.57 o 
  -5   6  16        5.46        6.16      3.66 o 
  -4   6  16        9.14        4.63      4.46 o 
  -3   6  16       14.52       18.15      3.39 o 
  -2   6  16        0.15       -3.27      4.14 o 
  -1   6  16       29.15       36.14      4.89 o 
   0   6  16      126.39      126.71      6.47 o 
   1   6  16       18.60       18.76      3.77 o 
   2   6  16        9.99        0.01      4.30 o 
   3   6  16        4.18        4.29      4.74 o 
   4   6  16       16.70       14.23      5.03 o 
  -6   7  16       17.66       31.30      6.07 o 
  -5   7  16        7.63        4.52      4.59 o 
  -4   7  16        0.60        0.17      4.72 o 
  -3   7  16       19.81       19.16      4.22 o 
  -2   7  16        6.92        4.65      4.60 o 
  -1   7  16       36.03       21.82      4.85 o 
   0   7  16        1.02        5.05      4.45 o 
   1   7  16        0.32       -3.45      3.45 o 
   2   7  16       31.03       30.30      4.94 o 
   3   7  16        3.63        5.14      4.86 o 
  -5   8  16      146.94      132.49      8.79 o 
  -4   8  16      128.07      120.49      7.21 o 
  -3   8  16        5.92        1.69      5.05 o 
  -2   8  16        0.52       -5.01      5.01 o 
  -1   8  16        2.18       -3.22      4.70 o 
   0   8  16        4.32        0.31      4.71 o 
   1   8  16        0.01       -5.57      5.57 o 
   2   8  16        1.04       -2.58      4.52 o 
  -4   9  16        9.03       -0.65      4.64 o 
  -3   9  16        0.31       -5.09      5.09 o 
  -2   9  16       31.27       25.96      5.60 o 
  -1   9  16        5.05        3.78      5.25 o 
   0   9  16        8.82        1.91      5.05 o 
   1   9  16        7.57       -4.66      5.48 o 
  -2  10  16        1.25       -2.36      5.49 o 
  -1  10  16        1.90       -5.37      5.37 o 
  -7   1  17        0.50        9.67      4.70 o 
  -6   1  17       20.31       26.67      4.16 o 
  -5   1  17        3.38       10.22      3.49 o 
  -4   1  17        0.32       -1.33      2.81 o 
  -3   1  17       18.53       19.51      3.17 o 
  -2   1  17        0.14        0.99      2.43 o 
  -1   1  17        3.69        5.32      2.86 o 
   0   1  17        3.93        1.18      3.23 o 
   1   1  17        0.04       -3.39      3.39 o 
   2   1  17       10.28        3.83      3.93 o 
   3   1  17        1.59       -4.13      4.13 o 
   4   1  17       10.92        5.28      4.85 o 
  -7   2  17        3.81        8.19      4.81 o 
  -6   2  17       48.21       47.46      4.66 o 
  -5   2  17        2.60        1.37      3.52 o 
  -4   2  17       64.12       69.53      5.49 o 
  -3   2  17       25.17       19.68      2.74 o 
  -2   2  17       77.33       78.62      4.84 o 
  -1   2  17       47.02       41.58      3.67 o 
   0   2  17        8.43        3.40      3.57 o 
   1   2  17      126.15      124.81      7.01 o 
   2   2  17       50.90       46.89      4.71 o 
   3   2  17        3.21       -0.60      4.26 o 
   4   2  17        9.04        7.10      4.87 o 
  -7   3  17        2.60        6.01      4.20 o 
  -6   3  17        4.71        9.16      4.31 o 
  -5   3  17        3.64        1.75      3.64 o 
  -4   3  17       62.65       63.43      4.12 o 
  -3   3  17        2.52        3.27      2.87 o 
  -2   3  17        0.67       -1.96      2.99 o 
  -1   3  17       33.08       31.81      3.55 o 
   0   3  17        0.05       -1.44      3.57 o 
   1   3  17        0.54        0.00      3.89 o 
   2   3  17        0.84       -1.63      3.80 o 
   3   3  17        0.53       -0.32      4.24 o 
   4   3  17       11.42        8.57      4.97 o 
  -7   4  17        1.23        4.99      4.28 o 
  -6   4  17        0.00       -0.65      3.94 o 
  -5   4  17        7.58        6.24      3.49 o 
  -4   4  17       15.40       11.25      3.43 o 
  -3   4  17      240.17      253.45     10.87 o 
  -2   4  17      142.91      137.13      8.30 o 
  -1   4  17        4.19        1.72      3.10 o 
   0   4  17       14.85        7.64      3.27 o 
   1   4  17        0.68        2.22      3.89 o 
   2   4  17        6.96        5.98      4.35 o 
   3   4  17        3.09       -3.83      4.41 o 
   4   4  17        0.22       -2.05      5.08 o 
  -6   5  17        0.03        0.62      4.10 o 
  -5   5  17       23.88       18.47      4.65 o 
  -4   5  17        0.87        0.02      3.31 o 
  -3   5  17       21.13       24.07      3.55 o 
  -2   5  17        1.99        0.89      4.19 o 
  -1   5  17        0.98       -0.41      3.99 o 
   0   5  17        6.79        9.08      3.48 o 
   1   5  17        0.89        1.12      4.08 o 
   2   5  17        1.29       -0.49      4.49 o 
   3   5  17        1.92       -2.42      4.81 o 
  -6   6  17        3.62        3.49      4.27 o 
  -5   6  17       65.37       61.31     10.94 o 
  -4   6  17       12.57        9.93      3.65 o 
  -3   6  17        0.40       -4.55      4.55 o 
  -2   6  17        7.45        4.25      4.55 o 
  -1   6  17        7.69        0.19      4.53 o 
   0   6  17       43.19       35.72      5.06 o 
   1   6  17       10.47        4.66      4.30 o 
   2   6  17       14.08        4.83      4.78 o 
   3   6  17        0.84       -0.78      6.24 o 
  -5   7  17      101.35      129.19      8.82 o 
  -4   7  17        0.27        0.00      4.76 o 
  -3   7  17        0.51       -0.38      4.98 o 
  -2   7  17        3.08       -0.65      4.79 o 
  -1   7  17       17.60       18.01      5.62 o 
   0   7  17        0.06       -4.43      4.43 o 
   1   7  17        5.13        0.40      5.86 o 
   2   7  17        9.44        2.19      6.21 o 
  -4   8  17       13.66        6.21      4.64 o 
  -3   8  17        3.78       -4.69      5.02 o 
  -2   8  17        0.33       -4.66      4.66 o 
  -1   8  17       28.50       23.30      5.18 o 
   0   8  17       57.95       51.00      6.09 o 
   1   8  17       10.10       -2.37      4.97 o 
  -3   9  17       42.01       23.15     13.00 o 
  -2   9  17        1.42       -5.10      5.10 o 
  -1   9  17        0.00       -3.92      5.11 o 
  -7   0  18       23.91       18.98      9.36 o 
  -6   0  18        0.76       15.86      8.25 o 
  -5   0  18      141.63      178.62     21.41 o 
  -4   0  18       30.59       46.26      9.04 o 
  -3   0  18       97.42      100.25      7.54 o 
  -2   0  18        0.21       -1.01      3.92 o 
  -1   0  18       76.12       79.28      8.88 o 
   0   0  18        0.75       -4.45      4.72 o 
   1   0  18        0.01       -5.10      5.10 o 
   2   0  18        0.36       -4.29      5.57 o 
   3   0  18      200.84      233.66     13.40 o 
  -7   1  18        3.46       -6.66      8.56 o 
  -6   1  18       18.79       23.49      7.40 o 
  -5   1  18       25.74       24.14      5.36 o 
  -4   1  18       36.44       48.04      4.30 o 
  -3   1  18       46.62       55.61      5.40 o 
  -2   1  18        0.45       -1.90      4.04 o 
  -1   1  18        9.28       -0.07      3.64 o 
   0   1  18        3.80        2.57      3.94 o 
   1   1  18       28.57       17.38      4.14 o 
   2   1  18        0.37       -4.00      4.00 o 
   3   1  18        8.09        9.84      4.82 o 
  -6   2  18       13.65       12.42      4.10 o 
  -5   2  18       79.58       82.37      5.39 o 
  -4   2  18       26.36       27.61      3.89 o 
  -3   2  18        7.00        8.34      3.16 o 
  -2   2  18       11.34       19.21      3.49 o 
  -1   2  18        0.99        1.13      3.79 o 
   0   2  18       10.04        8.96      4.08 o 
   1   2  18       80.46       90.95      6.63 o 
   2   2  18       28.37       23.56      4.64 o 
   3   2  18        8.62        5.02      4.61 o 
  -6   3  18       12.53       12.79      4.27 o 
  -5   3  18        0.18        2.22      3.79 o 
  -4   3  18        5.75       13.49      3.71 o 
  -3   3  18       16.81       10.57      3.16 o 
  -2   3  18        1.16       -1.74      3.23 o 
  -1   3  18      142.57      149.10      7.19 o 
   0   3  18        2.31       -0.78      3.94 o 
   1   3  18        7.41        7.24      4.38 o 
   2   3  18        0.05       -4.49      4.49 o 
   3   3  18        1.06       -3.96      4.53 o 
  -6   4  18        0.85        2.58      4.56 o 
  -5   4  18        9.05       16.84      4.15 o 
  -4   4  18        0.53        3.42      3.37 o 
  -3   4  18      107.48      111.83     10.36 o 
  -2   4  18        1.96        1.35      4.22 o 
  -1   4  18        3.54        2.14      3.48 o 
   0   4  18        0.03       -2.57      3.89 o 
   1   4  18       87.67       87.44      9.47 o 
   2   4  18       18.99       10.91      5.34 o 
   3   4  18        3.81       -1.93      5.21 o 
  -5   5  18       59.06       77.68      9.79 o 
  -4   5  18        2.38        2.22      3.68 o 
  -3   5  18       32.51       46.76      5.68 o 
  -2   5  18       11.67        6.46      4.61 o 
  -1   5  18       13.91       13.56      4.59 o 
   0   5  18        0.00       -2.64      4.00 o 
   1   5  18        4.39       -0.70      4.41 o 
   2   5  18        1.42       -4.59      4.59 o 
  -5   6  18       13.77       10.95      6.20 o 
  -4   6  18       14.36        8.83      3.87 o 
  -3   6  18        5.03       -4.33      4.87 o 
  -2   6  18       30.86       32.42      5.54 o 
  -1   6  18        0.80       -4.61      4.61 o 
   0   6  18        9.55        6.17      6.66 o 
   1   6  18        0.41       -1.84      5.32 o 
   2   6  18        1.18       -4.78      4.78 o 
  -4   7  18       16.17        3.11      6.12 o 
  -3   7  18        9.91       -4.94      4.94 o 
  -2   7  18       18.11        3.51      4.87 o 
  -1   7  18        0.09       -4.47      4.47 o 
   0   7  18        2.41       -1.80      6.48 o 
   1   7  18        0.91       -2.28      5.81 o 
  -2   8  18       11.42       10.27      5.30 o 
  -1   8  18        0.11       -4.92      4.92 o 
  -6   1  19       26.71       30.03      8.17 o 
  -5   1  19       54.80       60.38      7.07 o 
  -4   1  19       12.78       16.31      4.44 o 
  -3   1  19        0.10       -1.67      4.28 o 
  -2   1  19        3.85       -2.46      4.37 o 
  -1   1  19        3.78       -3.90      3.90 o 
   0   1  19        6.95        0.42      4.22 o 
   1   1  19       39.99       34.26      4.78 o 
   2   1  19       48.17       48.22      8.97 o 
  -6   2  19       26.82       26.42      4.85 o 
  -5   2  19       13.96       22.52      4.76 o 
  -4   2  19       58.90       67.73      5.97 o 
  -3   2  19       41.90       43.30      6.09 o 
  -2   2  19       20.54       13.79      3.68 o 
  -1   2  19        9.50        7.31      4.20 o 
   0   2  19       26.56       25.07      4.75 o 
   1   2  19       21.64       18.45      5.02 o 
   2   2  19        0.24        0.96      4.45 o 
  -5   3  19        8.42        9.48      4.75 o 
  -4   3  19       80.38       94.98      8.79 o 
  -3   3  19       44.20       38.47      5.29 o 
  -2   3  19        4.55        1.14      3.55 o 
  -1   3  19       23.62       22.33      4.64 o 
   0   3  19        0.27       -0.75      4.38 o 
   1   3  19       49.70       60.40      5.72 o 
   2   3  19        5.10        1.75      5.11 o 
  -5   4  19       16.66       24.32      4.48 o 
  -4   4  19       52.24       54.06      5.89 o 
  -3   4  19       99.26      108.91      7.91 o 
  -2   4  19       31.45       36.43      5.45 o 
  -1   4  19        6.87        5.35      5.90 o 
   0   4  19        0.00       -4.22      4.22 o 
   1   4  19        3.11       -4.52      4.52 o 
   2   4  19        0.51       -4.86      4.86 o 
  -4   5  19        8.58        4.02      6.08 o 
  -3   5  19        8.63        7.40      5.08 o 
  -2   5  19       23.61       12.95      5.17 o 
  -1   5  19       14.65       11.05      4.77 o 
   0   5  19        9.66        3.71      4.52 o 
   1   5  19       18.92       20.75      5.11 o 
  -4   6  19       20.89       14.90     12.05 o 
  -3   6  19        2.29       -3.99      5.13 o 
  -2   6  19       17.67       11.81      5.18 o 
  -1   6  19        5.74       -3.73      4.64 o 
   0   6  19        4.86       -3.37      5.38 o 
  -5   0  20        1.05       11.73      8.25 o 
  -4   0  20      248.88      303.60     13.45 o 
  -3   0  20       75.99       77.06      9.83 o 
  -2   0  20       18.16       13.95      7.61 o 
  -1   0  20       30.39       34.57      8.56 o 
   0   0  20       11.19       -0.32      7.61 o 
   1   0  20       13.98       11.81      8.40 o 
  -5   1  20       10.03       22.43      4.94 o 
  -4   1  20       22.06       19.02      4.67 o 
  -3   1  20      173.46      215.29      9.46 o 
  -2   1  20      425.48      428.26     15.58 o 
  -1   1  20      347.78      382.49     14.69 o 
   0   1  20       59.01       48.53      5.69 o 
   1   1  20       25.26        9.38      5.24 o 
  -5   2  20       61.47       71.04     12.05 o 
  -4   2  20        2.04       12.06      4.56 o 
  -3   2  20       16.23       20.55      6.00 o 
  -2   2  20       15.19       21.42      5.49 o 
  -1   2  20        0.72       -3.01      5.94 o 
   0   2  20       49.33       45.76      8.09 o 
   1   2  20       23.40       23.78      5.44 o 
  -4   3  20       27.93       23.66      5.27 o 
  -3   3  20      128.83      152.30     10.86 o 
  -2   3  20        7.00       -2.79      5.71 o 
  -1   3  20       88.23       91.65      7.25 o 
   0   3  20       84.18       86.36      6.75 o 
   1   3  20       23.03       13.06      5.32 o 
  -4   4  20        5.60        7.29      7.93 o 
  -3   4  20        3.45       -1.27      5.07 o 
  -2   4  20        1.33       -4.79      4.79 o 
  -1   4  20       14.93       15.85      7.45 o 
   0   4  20       31.85       20.60      7.03 o 
  -2   5  20        0.23       -5.13      5.13 o 
  -1   5  20        2.53       -1.58      5.57 o 
  -3   1  21        6.04        8.72      5.38 o 
  -2   1  21       39.88       37.54      6.04 o 
  -1   1  21        8.26        3.24      5.27 o 
  -2   2  21       19.68        7.49      5.49 o 
  -1   2  21       18.02       16.06      5.82 o 
                                                 
